# Supplementary material for: Assessment of consumer perspectives on the use of paper packaging in Trinidad
Source: PLoS One. 2025 May 13;20(5):e0323456. doi: 10.1371/journal.pone.0323456 (PMC12074611; doi:10.1371/journal.pone.0323456)
Supplement: S1 Appendix — (XLSX) [file pone.0323456.s001.xlsx]

## Sheet: Demographics
Male	136	45.3333
Female	164	54.6667
Central	81	27
East	71	23.6667
North	58	19.3333
South	61	20.3333
West	29	9.66667
Divorced	7	2.33333
Married	43	14.3333
Prefer not to say	11	3.66667
Single	237	79
Widowed	2	0.666667
Bachelor	106	35.3333
Diploma	35	11.6667
Masters	43	14.3333
PhD	8	2.66667
Primary school	1	0.333333
Secondary school	107	35.6667
18-25	95	31.6667
26-30	68	22.6667
31-40	34	11.3333
41-50	29	9.66667
51-60	43	14.3333
>60	31	10.3333
	300

## Sheet: Knowledge
Boxes	212	35.6303
Crates	45	7.56303
Wrapping paper	163	27.395
Paper bags	168	28.2353
Packaging	2	0.336134
Cups	1	0.168067
Straws	3	0.504202
Plates	1	0.168067
	595
Burning	30	6.66667
Composting	18	4
Shredding	30	6.66667
Recycling	90	20
Trash can	282	62.6667
	450
No	195	No	63
Not Sure	35	Yes	237
Yes	70
No	24	No	15
Not Sure	24	Not sure	42
Yes	252	Yes	243
No	127	42.3333
Not sure	64	21.3333
Yes	109	36.3333
No	100
Yes	200
Napkins	1	0.259067
Crates	2	0.518135
Wrapping	4	1.03627
Forks	12	3.10881
Spoons	15	3.88601
Plates	15	3.88601
Bags	43	11.1399
Boxes	43	11.1399
Cups	46	11.9171
Food containers	50	12.9534
Straws	155	40.1554
	386
Cheaper	3	1.36986
Reduce Deforestation	4	1.82648
Sustainable	5	2.28311
Less emissions	8	3.65297
Not sure	9	4.10959
Reduce Plastic waste	17	7.76256
Less toxic to environment	26	11.8721
Recyclable	29	13.242
Biodegradable	118	53.8813
	219
Wood	48
Trees	118	39.3333
Pulp	7
Plants	6
Cellulose	16
Flax	1
Wheat	4
Rice	2
Sugarcane	4
Cotton	12
Hemp	3
Jute	1
Leaves	8
Bamboo	6
Grass	1
Corn husk	1
Bark	10
Not sure	73
Know	217
Did not know	83	27.6667
Food items	109	tea, coffee, spices, milk, ice cream, cheese, snacks, chips, nuts, meat, pasta, flour, fruits, vegetables	0.486607
Non-liquid or solid items	21		0.09375
Dry goods	31		0.138393
Pastries and baked goods	20		0.0892857
Perishable and single use items	8		0.0357143
Fast food	10	gyros, doubles, burgers, roti, pizza, napkins	0.0446429
Groceries	25		0.111607
0.486607	224	pads, stationery, jewelry, shipping, clothes, appliances	1
5. From what part of Trinidad are you from?	8. Do you have access to recycle bins for paper products?
Central	No
Central	Not Sure
Central	Yes	20	81	24.6914
East	No
East	Not Sure
East	Yes	20	71	28.169
North	No
North	Not Sure
North	Yes	10	58	17.2414
South	No
South	Not Sure
South	Yes	10	61	16.3934
West	No
West	Not Sure
West	Yes	10	29	34.4828

## Sheet: Sheet1
Boxes	212		Napkins	1
Crates	45	2	Crates
Wrapping paper	163	4	Wrapping
Paper bags	168		Forks	12
Packaging	2		Spoons	15
Cups	1	46	Plates
Straws	3	155	Bags	43
Plates	1	15	Boxes	43
			Cups
			Food containers	50
			Straws

## Sheet: Attitudes
Migration of chemicals into food/food safety	4	0.0136054
Reusability	6	0.0204082
Deforestation	8	0.0272109
Access to recycling facilities	12	0.0408163
No concerns	15	0.0510204
Waste accumulation	16	0.0544218
Climate change/carbon emissions	16	0.0544218
Disposal	35	0.119048
Effect on living organisms	35	0.119048
Pollution	42	0.142857
Biodegradability	51	0.173469
Effect on environment	54	0.183673
	294
Not important	21	7
Somewhat important	127	42.3333
Very important	152	50.6667
No	135	0.465517
Yes	155	0.534483
	290
No	77	0.272085
Yes	206	0.727915
	283
Design creativity	23	0.176923
Look and feel	55	0.423077
Texture	6	0.0461538
Environmental appeal	27	0.207692
Natural	11	0.0846154
Rustic/minimalistic/clean	8	0.0615385
	130
No	164	54.6667
Yes	136	45.3333
Pharmaceuticals	3	0.0157895
Frozen foods	4	0.0210526
Bread/Baked goods	5	0.0263158
Fruits and Vegetables	5	0.0263158
Perishable items	5	0.0263158
Oily foods	12	0.0631579
Meats	19	0.1
Straws	21	0.110526
Not sure	31	0.163158
Liquids/High moisture	85	0.447368
	190
Deforestation	6	0.0248963
Strength/waterlogging	190	0.788382
Reusability	11	0.0456432
Contamination	4	0.0165975
Longevity/shelf-life	7	0.0290456
Price	11	0.0456432
Not sure	12	0.0497925
	241
Increase strength	104	34.6667
Produce sustainably	13	4.33333
Waterproofing	4	1.33333
Consumer testing and feedback	9	3
Not sure	50	16.6667
	180
Yes	213	71
No	87	29
Awareness
Protect environment
Dislike pollution
Beach cleanups
Preserve Earth
Recycle
Not doing enough
Cannot afford it
Do not research
Do not change habits
Don't care

## Sheet: Practices
Plastic	215	71.6667
Paper	37	12.3333
Glass	33	11
Metal	9	3
Yes	232	77.3333
No	68	22.6667
Use styrofoam	1	0.00552486
Patching	2	0.0110497
Switch brands	2	0.0110497
Napkins	5	0.0276243
Use plate	9	0.0497238
Use glass	9	0.0497238
Don't use paper straw	13	0.0718232
Double wrap	17	0.0939227
No resolution	21	0.116022
Disposal	23	0.127072
Alternative packaging	31	0.171271
Use plastic	48	0.265193
	266
No	214	71.3333
Yes	86	28.6667
Availability	10
Recyclability	2
Awareness	4
Environmental concerns	25
Preference	3
Reduce plastic pollution	27
No response	229
Always	7	0.0237288
Often	47	0.159322
Sometimes	115	0.389831
Rarely	78	0.264407
Never	48	0.162712
	295
Yes	173	127	42.3333
No	127	173	57.6667
Reduced Paper Usage
Used Recycled Paper
Good	13
Lower quality	85
No difference	43
Rougher	10
No response	149
0	6
5-99	30
100-199	23
200-300	21
300-500	11
>500	5
Unsure	94
No response	103
