# Supplementary material for: Assessment of consumer perspectives on the use of paper packaging in Trinidad
Source: PLoS One. 2025 May 13;20(5):e0323456. doi: 10.1371/journal.pone.0323456 (PMC12074611; doi:10.1371/journal.pone.0323456)
Supplement: S2 Appendix — (XLSX) [file pone.0323456.s002.xlsx]

## Sheet: Form Responses 1
1. Please tick your appropriate age group.	2. What is your Gender?	3. What is your marital status?	4. What is your highest level of education?	5. From what part of Trinidad are you from?	6. What kind of paper packaging related to food products do you use?	7. How do you dispose of paper products after usage? (Tick all that apply)	8. Do you have access to recycle bins for paper products?	9. Do you think paper usage contributes to deforestation?	10. Are paper food containers becoming more prevalent than Styrofoam at food outlets?	11. Following from 10 above are you purchasing these?	12. What are some single use plastic items being replaced by paper packaging?	13. What are the environmental benefits of using paper packaging?	14. Do you know if paper packaging can be recycled?	15. Do you know what is used to make paper? If yes, please state.	16. In your opinion: Is paper biodegradable?	17. What types of products do you think are best suited to be packaged in paper?	k	18. What are your concerns when it comes to packaging materials and its effect on the environment?	19. How important is sustainability to you when using paper products?	20. Would you be willing to pay more for products that come in paper packaging instead of plastic packaging?	21. Do you think paper packaging is more aesthetically pleasing than plastic packaging?	22. Why or why not is paper packaging is more aesthetically pleasing than plastic packaging?	23. Have you noticed any differences in the quality of products that come in paper packaging compared to plastic packaging?	24. Are there any products that you believe should not be packaged in paper? If yes please state.	25. What are the disadvantages of paper packaging compared to plastic?	26. Do you have any suggestions or recommendations for manufacturers who are considering switching to paper packaging?	27. Do you consider yourself environmentally conscious?	28. Why or why do you not consider yourself environmentally conscious?	a	29. What packaging material do you use the most?	30. Have you ever encountered any issues with paper packaging, such as tearing or leaking?	31. If your answer to number 30 was yes, how did you resolve the issue?	32. Have you switched to purchasing products that come in paper packaging instead of plastic packaging?	33. If your answer to number 32 was yes, what motivated you to make the switch?	34. How often do you recycle paper products?	35. Have you ever reduced your paper usage intentionally?	36. Have you ever used recycled paper?	37. If your answer to number 36 was yes, comment on the quality compared to virgin paper products.	38. On average how much money do you spend on packaging per month?	p
26-30	Female	Single	Masters	East	Packaging related to food products	Recycling, Trash can, Composting	Yes	Yes	Not sure	No			Yes	Logs	Yes	Roti, flour, snacks	7	Biodegradability	Very important	No	No	Colour, transparency	No	Meats, liquids, dairy	Sogging	Combination	Yes	Reduce, reuse, recycle	7	Yes	Yes	Switch	Yes	Environmentally friendly	Sometimes	Yes	Yes	Lower quality	50	9
18-25	Female	Single	Secondary school	North	Printer paper	Recycling, Trash can	Yes	Yes	Not sure	No	Yes, use electronic documents and draw on that, reuse scrap paper	Less plastics so less rubbish, paper can be decomposed easily so less rubbish	No	Tree bark	Yes	Dry foods	6	It can cause waterways to clog	Somewhat important	No	No	Paper is less aesthetically pleasing bc it's not shiny.	No	Baked goods, bouquets, gifts	It can be weaker, more easily wet maybe.	No I'm not sure	No	Because I prefer plastics which are cheaper like cups!	5	Yes	No		Yes	It's more environmentally friendly, cheaper	Often	Yes	Yes	It's the same I think	6	7
18-25	Female	Single	Primary school	North	Toilet paper	Trash can, Shredding	No	Yes	Not sure	No	Use netings instead	Less plastic , more paper	No	Suhari leaf ,banana leaf, tree bark	Yes	Idk	7	Ugly place, it does take long to decompose	Not important	No	No	plastic packaging is more aesthetically pleasing than paper packaging: Plastic don't rip easily, plastic shinier , plastic stronger	No	Yes there are products that I believe should not be packaged in paper such as straws and folks	Paper packaging has several disadvantages compared to plastic packaging, including: Durability: Paper packaging is generally less durable than plastic packaging, which can lead to products being damaged during shipping and handling. Water resistance: Paper packaging is not as water-resistant as plastic packaging, which can be a problem for products that need to be kept dry. Recycling: While paper…	I don't	No	I don't have the time or energy	4	No	Yes	I threw it away because it was causing a problem	No		Rarely	No	Yes	It was yellow	None I brokse	5
18-25	Female	Single	Bachelor	East	Printer paper	Recycling, Trash can, Shredding, Burning	Yes	Yes	No	No	One can use educational resources/books softcopy.	Easily biodegradable,reusable, lightweight, easily obtained,	Yes	Trees (wood) made into a pulp	Yes	Food establishments can put their containers , plaster wrappings.	8	Disposal, transport	Very important	No	No	Shiny is nicer for plastic	Yes	Straws , they leave a nasty residue by the mouthpiece and are not firm enough to poke a hole in packed juice	Paper Not waterproof, cannot withstand rough treatment	Labels on tins, bottles for example should still be aesthetic, not turn off customers	No	Throwing waste into the right /sorting bin can be a task, there are other people caring.	4	Yes	Yes	Use more of the paper covering.	Yes	Availability, trends, quality of product	Sometimes	Yes	Yes	Its sometimes darker, has a not that great smell , random brown specs	20	9
18-25	Female	Single	Bachelor	South	Paper bags	Trash can	No	Yes	Yes	No	Paper straws	Plastic takes longer to degrade	Yes	Trees ?	Yes	Single use items	8	We're all gonna die due to global warming and no amount of paper straws gonna save us if the 1% of the population who owns these factories producing tons of waste and harmful chemicals not gonna stop.	Very important	No	Yes	Plastic looks cheap	No	Maybe medical grade sterile tools should be in plastic not paper packaging	None	Just stop being cheap and do it. Companies could do whatever they feel like to prevent any damage to the environmental. The only thing stopping them is a slight dent in their profit margins hence they wouldnt do it.	No	No because i dont recycle and i use alot of single use plastic but half of that is not in my control. Being environmentally conscious can be quite expensive or sometimes we dont even have the resources in a 3rd world country	7	Plastic	No		No		Never	No	No		Like $200	3
41-50	Female	Widowed	Masters	North	Paper bags	Trash can	No	Yes	No	Yes	straws (ughhh)	rcyclable, biodegradable	Yes	trees	Yes	food and food items	8	I really care about the proliferation of plastics and flooding	Somewhat important	No	No	Plastic is more vibrant	No	loose dry goods like flour, sugar etc	not durable, not water-proof, not reusable for packaging	no	Yes		6	Plastic	Yes	usual suspect = doubles. so used a napkin or nothing	No		Often	Yes	Yes	rough and wild	not sure	7
51-60	Male	Married	Masters	Central	Wrapping paper	Trash can, Shredding	No	No	No	Yes	Straws	Bio-degradable or recyclable	Yes	Pulp	Yes	All food items	8	Pollution if not properly disposed of	Very important	Yes	Yes	The paper products give focus to the packaging and note the items therein.	Yes	Meats	Not sure	Ensure that they can be disposed of properly with logistics designed for collection	Yes	This land is my HOME, and needs to be preserved - punto finale.	7	Plastic	Yes	Double bagging when I could, or incorporating other packaging to reduce leakage or to strengthen the paper packaging.	No		Rarely	No	Yes	They were about the same.	Not sure	8
26-30	Female	Single	Bachelor	South	Boxes	Burning	Not Sure	Not Sure	No	No	I’ve replaced plastic bags for my business with paper bags	Easier disposal	Yes		Yes	Groceries	5	Having to use a lot of the material, strength of the material	Somewhat important	No	Yes	Designs are limitless because of printing, the vintage look is pleasing	No	Food. Some paper packaging are not sturdy enough for the weight	Strength, durability		Yes	I’ve been conscious of using too much plastic, and recycling	7	Plastic	Yes	Switch to plastic containers	No		Sometimes	No	Yes	Seems similar	5	8
26-30	Female	Single	Bachelor	East	Paper bags	Trash can	No	Yes	Yes	Yes	Cutlery, boxes, straws	Biodegradable	Yes		Yes	Food	8	Flooding and fires	Not important	Yes	Yes	The texture of paper products seem more appealing	Yes	Greasy foods	The longevity of the package isn’t the same		No		7	Plastic	Yes	Had to transfer to another packaging container	No		Never	No	No			5
41-50	Female	Married	Bachelor	Central	Boxes	Trash can	No	No	No	No	Reusable plastic containers	Recycling	Yes	Yes, tree fibres	Yes	Meats, veges	8	Pollution of seas, land, air	Very important	Yes	Yes		No	No	Can be used for short term but not long term packaging	Make the packaging strong	Yes	Use public transport if necessary, avoid use of single use plastic, and reuse plastic and glass packagi	8	Glass	No		No		Often	Yes	Yes	Strong but not attractive	Comes wi products	8
26-30	Female	Single	Bachelor	North	Paper bags	Trash can	No	Yes	Yes	Yes	Cutlery	Preventing too much debris from plastics from being in the environment.	Yes	Cellulose from some trees.	Yes	Meats from the butcher	9	Plastic packaging are not readily biodegradable and can cause disease in humans and other organisms.	Very important	No	Yes	Plastics are transparent so one can see the product they are consuming clearly, with paper, this is not usually the case.	No	Oily foods should not be packaged in paper	Paper packaging is more expensive and less durable	No	Yes	I consider myself environmentally conscious because I would like to see the Natural Environment clean. I work towards this. I use recyclable ♻️ material and do beach clean ups.	8	Metal	Yes	When I buy doubles packaged in paper, it tends to tear and leak so I use a plastic or ceramic plate to place it on.	No		Sometimes	No	Yes	The quality of the recycled paper was better than virgin paper products. The recycled paper was thicker and more durable	200	8
26-30	Female	Single	Bachelor	South	Boxes	Recycling, Trash can	Yes	Yes	No	No	Bags	Less pollution	Yes	Trees?	Not sure	Food	8	My concerns are if they can be reused or recycle..	Very important	No	Yes	Paper packaging usually maintains a certain shape, while plastic does not.	No	Cosmetic items	Liquids may seep through sometimes.	I recommend that if they can switch to paper packaging, they should since this may reduce pollution.	Yes	I recycle often, don't litter and I think about the impact of my actions on the environment.	8	Plastic	Yes	Didn't resolve. I had to clean up after using it.	No		Often	Yes	Yes	There is a difference in the quality, however I'm unaffected by it.	50	8
26-30	Female	Single	Diploma	North	Wrapping paper	Trash can	No	No	Yes	Yes	Boxes	IT’s recyclable	Yes	No	Not sure		8	Littering	Somewhat important	Yes	Yes		No				No		6	Plastic	No		No		Never	No	No			5
31-40	Female	Married	PhD	Central	Boxes	Recycling, Trash can	Yes	Yes	No	No	Plastic bags	It should be biodegradable	Yes	Trees	Yes	Dry food items	8	Pollution	Very important	Yes	Yes	It depends on how the manufacturers use it for packaging	Yes	Dry food items	Maybe less durable	Do what's best for the long term health of the environment	Yes	I try to use the environmentally friendly route as much as possible	8	Plastic	No		No		Often	Yes	Yes	The texture was not as smooth	$100TT	8
18-25	Female	Single	Bachelor	Central	All except crates	Trash can	No	Yes	No	Yes	Straws	Lessens deforestation, reduces water pollution and animal death, reduces microplastics	Yes	Fiber - from wood	Not sure	Anything but wet+greasy substances ie food. Can package commodities such as stationery, household items (laundry bottles, containers, appliances), dry foods like pasta	8	Effect of microplastics on human body, water pollution leading to animal death and habitat destruction	Very important	No	Yes	I find both to be aesthetically pleasing, I've never really noticed the difference look wise. What I have noticed is how quickly paper based materials degrade when wet so using paper straws are an annoyance	No	Wet, greasy items	Easily degraded which may mean that the package is not secured	Increased durability	Yes	Don't litter, reuse plastics for planting	7	Plastic	Yes	Used the product as quickly as possible which reduced enjoyment and probably caused wastage	No		Never	Yes	Yes	Stiffer scratchier material	Not sure	7
18-25	Female	Single	Bachelor	East	Boxes	Trash can	No	Yes	Yes	Yes	Paper straws	They are more biodegradable than other materials and easier to recycle and reuse	Yes	Cotton,wood,sugarcane waste	Yes	ice-cream cups and fast food containers	8	Paper packaging takes up space in landfills and even though paper is recyclable it has a slow biodegradation rate.This can cause toxins to remain in the environment.	Very important	Yes	Yes	Paper can be molded easily into different designs either by itself or with other materials to give a more aesthetic look than plastic packaging.	Yes	More toxic products like chemicals and oils which would be better held in plastic containers	Paper packaging is more expensive and takes up more space which means heavier loads for trucks and planes and higher emissions.	Integrate technology with the product packaging and try to obtain a continual renewable source of paper (i.e sugarcane waste etc.) in order to not destroy the environment when making the switch.	Yes	I would consider myself environmentally conscious as I try to practice good sustainable habits in my everyday life for instance by driving less and carpooling with friends/family,by not wasting water, by eating locally grown vegetables and being apart of environmental groups	5	Plastic	Yes	By purchasing a new packaging for the product	No		Sometimes	Yes	No		150	7
18-25	Female	Single	Bachelor	East	Boxes	Trash can	Yes	Yes	Not sure	Yes	Paper straws, paper bags, paper containers	Less plastic goes into the ocean and saves the turtles and all that. Paper is easier to recycle	Yes	Wood	Yes	Food stuff	8	The embellishments on the packaging. How would that affect its recyclability? If the paper packaging has to be attractive to be sold to consumers for some of its uses, would that make it less environmentally friendly?	Somewhat important	No	No	Plastic packaging looks shiny	Yes	Straws should not be paper. Please god no	Plastic is much more flexible and durable making it more ideal for transportation	Not everything needs to be made out of paper	No	Although i do care about the environment, i think some of these eco friendly attempts at saving the earth seem like a way to make it worse than it already is. We all die someday and the earth will still be here	6	Paper	Yes	I threw it away	No		Sometimes	Yes	Yes	The virgin paper seemed stronger than the recycled paper	Idk wth	8
26-30	Female	Single	Masters	East	Boxes	Trash can	No	Yes	Not sure	Yes	Food boxes	Decomposes faster than plastic	Yes	Yes, trees	Yes	Boxes, wrapping paper	8	Too many single use products	Not important	Yes	Yes	Sometimes sleeker and less bulky	Yes	Wrapping paper for certain fruits	Doesn't hold up well against moisture		No	I do what I can but I do not actively seek out ways to be more environmentally friendly	7	Plastic	Yes	Transfered the contents to plastic packaging	No		Rarely	No	Yes	It was very similar		7
31-40	Female	Married	Masters	Central	Boxes	Trash can	No	No	Not sure	No	Straws	Recyclable	Yes	Plants / trees	Not sure	Fast food - wrappable items	8	I don’t have concerns	Not important	No	Yes	Looks nicer	No	No	Plastic packaging is stronger and can hold more items/ heavier things( for e.g garbage bags vs brown paper bags	Make it attractive	No	I wouldn’t go out of my way to purchase eco friendly products especially if it’s more expensive	7	Plastic	Yes	Double bag items or use additional bags	No		Never	No	No		0	6
51-60	Female	Divorced	Secondary school	Central	Plastic and foil	Trash can	No	Not Sure	Not sure	No	Plates cups cutleries	Easier to dispose	Yes	Probably recycled materials.	Yes	Dried food, cans, clothing	8	Plastics are very dangerous to water courses, whether to rivers or oceans	Very important	Yes	No	It all depends on the people suppling them. They can be ceative in either one.	No	Wet or cold stuff. Tear easily	Some stuff cannot br stored in paper because of the nature of it.	Very good doing their part to save the environment	Yes	I love everything nature especially anything to do with water and flowers.	7	Plastic	No	Here we dont get stuff in too many paper packaging.	No		Rarely	No	Yes	I might be wrong, but i think most things now comes in recycled paper	Cant give an actual figure. I use more reusable containers.	7
18-25	Female	Single	Diploma	South	Paper bags	Recycling, Trash can, Burning	No	Yes	Yes	Yes	Straws and containers	It’s More Biodegradable Than Other Materials and It’s Reusable	Yes	Tree trunk	Yes	Juice and beverages	8	It cuts down trees 🌳 and this is deforestation	Very important	No	Yes	Paper packaging often has a more natural and organic look compared to plastic packaging. It can evoke a sense of warmth, simplicity, and eco-friendliness, which some people find visually appealing.	Yes	Paper because in recent years, there has been a growing awareness and concern about the environmental impact of plastic packaging. Paper packaging, especially if it is made from sustainable or recycled materials, can be perceived as more environmentally friendly and visually appealing to those who prioritize sustainability.	Paper packaging is generally less resistant to moisture compared to plastic. It can absorb water or other liquids, leading to potential damage or degradation of the packaged product. This limitation makes paper packaging less suitable for items that require high levels of protection against moisture.	Explore recycling and waste management options: Research recycling and waste management infrastructure in your region to ensure that paper packaging can be efficiently recycled or composted. Encourage consumers to participate in proper disposal practices by providing clear instructions on how to recycle or compost the packaging.	Yes	Because i tried to protect the environment	7	Plastic	Yes	Drink it your friends faster	Yes	I have a pet turle.	Sometimes	Yes	No		I not sure	7
31-40	Male	Single	Bachelor	East	Boxes	Trash can	Yes	Yes	Yes	Yes	Plastic food containers	Paper decomposes	Yes	Wood pulp	Yes	Food items, stationery	8	Packaging materials are a major source of land and water pollution	Very important	Yes	Yes	Paper feels better to touch than plastic	Yes	Liquids and gases still require plastic or metal containers	Paper can't hold liquids or gases for long periods of time	Investing in renewable packaging is necessary because fossil fuels won't last forever	No	I don't consider myself environmentally conscious because I drive a car and use an enormous amount of single use plastics every day	6	Plastic	Yes	Paper straws in Trinidad are low-quality and get soggy quickly, so I have to just tear the whole container open to drink it	Yes	I don't need four layers of plastic over my fruit	Always	Yes	Yes	I don't notice the difference between recycled and virgin paper products	200	9
26-30	Female	Single	Masters	East	Boxes	Trash can	No	Yes	Yes	Yes	Straws and fast food containers	It is biodegradable and can be recycled	Yes	Can be wood or fibers	Yes	Snack bags / popcorn bags	8	For example in terms of paper straws , it melts when it is in the drink for less than 5 minutes and as for the containers and such it’s not very sturdy	Somewhat important	No	No	Just the overall look of it , once made properly paper can be more aesthetically pleasing but some manufacturers do not put in effort so it somewhat looks cheap	Yes	Straws	Paper melts , the plastic doesn’t melt in the drink and you get better suction when drinking	Please make sure that it doesn’t melt or rip in terms of the food production aspect as it can be a turn of for consumers	No	I do make sure that I do not litter but other than that I don’t do much to ensure that things should be done	5	Plastic	Yes	I usually ask if they have another container I can put it in	No		Sometimes	No	Yes	You can tell the quality is reduced as it becomes thinner and rips easily	150	9
26-30	Male	Single	Masters	East	Boxes	Recycling, Trash can, Burning	Not Sure	Not Sure	No	Yes	Straws	Easier to dispose of and cheaper to produce (less emissions)	Yes	Not entirely sure.	Yes	Meats (wrapping beef, fish in paper).	5	I honestly believe that the packaging is not really the issue; it is how the waste is managed.	Somewhat important	No	No	No clear reasoning; functionally, the paper products i have used thus far have proven to be inefficient.	No	No comment due to lack of sufficient background knowledge	Less sturdy packaging. Certain temperature advantages to plastic compared to paper based packaging.		Yes	I try to recycle when I can and properly dispose of materials but I believe the question is more shades of grey than a simple black and white "Yes" or "No" response.	5	Plastic	Yes	I only ever used paper straws; toss the straw and get a new one.	No		Often	No	No			7
18-25	Male	Single	Secondary school	Central	Paper bags	Trash can	Not Sure	Yes	Not sure	Yes			Yes	Trees	Yes		5	None	Not important	No	No	It doesn't really matter.	No	Flammable packages or items that start fires e.g. Lighters			No	It's not one of my priorities right now	4	Paper	Yes	Both plastic and paper was used	No		Rarely	No	Yes	The experience of using both products was the same		7
26-30	Male	Single	Bachelor	North	Paper bags	Trash can	No	Yes	Not sure	No	Straws,coffee cups, food boxes	recyclable and bio degradeable	Yes	Bark from Trees	Yes	Solid foods and some drinks	6	Disposability and accessibility to recycling collection locations	Somewhat important	No	Yes	Different from the normal plastic packaging makes it stand out more	No	Some liquid bevrages	Some paper cups tend to not be as structurally sound and feel liek they can fall apart easily	No	Yes	Refusal to litter and would always think abotu the environmental impact of and garbage being thrown away or that Isee on the side of the road	8	Metal	Yes	Either had to ask for new packaging or throw the item away	No		Sometimes	No	No		Cant say/ cant estimate	8
26-30	Female	Single	Masters	Central	Paper bags	Trash can	No	Yes	No	Yes	Straws, food boxes, gift bags	Less microplastic pollution	No	Wood pulp	Yes	Food boxes, fruit containers, snacks	8	Negative effect on wildlife, adding toxic material to soil	Somewhat important	Yes	Yes	It is not as aesthtically pleasing as it is damaged more easily	No	Wet or liquid	More easily damaged	No	Yes	I try to reuse, recycle, and waste less, maintain a more minimalistic lifestyle.	7	Plastic	Yes	Place item in plastic or use tape	Yes	Less plastic waste	Sometimes	Yes	Yes	Similar or equal	$50-$200	9
26-30	Female	Single	Bachelor	North	Boxes	Recycling, Trash can	Yes	Yes	Not sure	No			Yes		Yes		5	How soon it can decompose	Very important	No	Yes		No				Yes		6	Plastic	Yes		No		Often	Yes	Yes			7
31-40	Female	Married	Bachelor	Central	Paper bags	Trash can, Burning, Other (please specify)	Not Sure	Yes	Yes	Yes	Bags	Decomposes faster, environmental cost of manufacture is less	Yes	Wood pulp (trees)	Yes	Consumables, eating utensils, toys(paper boxes?) Im not sure if cardboard is classified as paper, if its is then anything can be packaged in a sturdy paper box	8	Biodegradablility, amount of raw materials required from the environment, can these raw material be replenished as fast as it is being removed, deforestation, greenhouse effect, climate change	Very important	No	No	I think plastic is more versatile as compared to paper and thus can be manipulated to look nicer in a variety of ways	No	Clothing, any fabric apparel because i think paper isn't very effective at protecting what is being packaged. For instance clothing package in paper can be easily soiled or degraded and allow unpleasant odors to infused within the fabric over time.	It is not as versatile, sturdy and protective	Work on different varieties of paper packaging, different textures and durabilities so it can be appliled to a range of products	Yes	We only have one earth and we need to take care of it not only for us but for those that are yet to come	7	Plastic	Yes	Replaced it with plastic or more paper	No	My answer to 32 would be yes if this option was more widely available. Most items come on plastic packaging with no paper alternative	Often	No	Yes	The quality is a different, not as perfect as the original but its not an issue for me	Not much. I reuse alot of my packaging, maybe $40 maxium	8
26-30	Female	Single	Bachelor	Central	Boxes	Trash can	Not Sure	Yes	Not sure	Yes	Plastic bags	Biodegradable	Yes	Trees	Yes	Non liquids	7	How it is destroying and the fact that pollution is more prevalent. People tend to not use bins	Somewhat important	Yes	Yes	It has a more matte look. Plastic is shiny	No	Anything liquid or with sauces that can cause the paper to disintegrate faster	It can become unusable by rain, stains, cant wash it.	Consider promoting public awareness as to why you are doing it as well. Its also reducing the amount of plastic already being polluted	Yes	I try to recycle and reuse as best as I can.	7	Plastic	Yes	Transfer the item to something more sturdy	Yes	The fact that more companies are making the switch now so the options to purchase are available	Sometimes	Yes	Yes	More sturdier. A little bit rougher to write on	100	8
31-40	Female	Divorced	Bachelor	North	Boxes	Trash can	No	Yes	Not sure	No	Straws	Not sure if any	Yes	Wood	Not sure	Jewelry, slippers , documents,	8	Haven't considered	Somewhat important	No	No	Paper packaging can be destroyed easily hence it should be avoided	No	Fast food , perfume, scented candles	It soils other items easily and it can be easily destroyed	Dont do it	No	Cz its the percentage is too small to make a difference	5	Plastic	Yes	Purchase another cz item was ruined	No		Rarely	No	No		I dont personally do packaging	7
41-50	Female	Divorced	Masters	East	Paper bags	Trash can	No	Yes	Yes	No	Cake boxes	Less trees being cut down.	Yes	Tree pulp	Yes	Ready to serve/eat food	8	Waste & littering	Very important	No	Yes	Visually more appealing.	No	NA	Cost	Use less coloured paper	Yes	Because I believe in the merits of sustainability.	8	Plastic	Yes	Put it in a plastic bag.	No	NA	Never	No	No	NA	160	7
26-30	Female	Single	Bachelor	North	Boxes	Trash can, Shredding, Burning	Not Sure	Yes	No	Yes	Straws, food containers, cups	Breaks down faster, less pollutants	Yes	Plant fibers	Yes	Dry foods- grains, snacks and chips	8	Contributing to flooding and waterways pollution	Very important	Yes	Yes	Personal taste	Yes	Wet ingredients like condiments, powdered items	Moisture can set in, packaging cannot get wet	Line packaging with beeswax to increase storage time	Yes	I recycle as much as I can, don’t litter	8	Glass	Yes	Had to toss the food unfortunately	Yes	It’s available	Sometimes	Yes	Yes	Different in every case honestly	No idea	8
18-25	Female	Single	Secondary school	South	Paper bags	Trash can	No	Yes	No	No	So far, I’ve seen paper straws instead of plastic ones.	Paper breaks down faster than plastic, so there’s less environmental waste.	Yes	Some kind of pulp, like wood.	Yes	Dry foods	8	How long it takes to break down and its impact on other organisms, eg how plastic bags can kill turtles. I think packaging should be biodegradable.	Very important	Yes	Yes	I love the brown colour that most paper packaging has	No	Anything that is wet or oily. Something like soup probably won’t do well in paper packaging for long.	I guess it might be less durable than plastic?		No	I am aware of how my actions and consumer choices can affect the environment, but often the more sustainable choice is more expensive and I can’t afford it.	8	Plastic	No		No		Never	Yes	Yes	It was much thicker and rougher than virgin paper.		7
26-30	Female	Single	Bachelor	Central	Boxes	Trash can, Shredding, Burning	No	Yes	Yes	No	Straws, styrofoam boxes, plastic bags	Shorter decomposition time	Yes	Pulp	No	Non food items, raw materials	7	Most paper products are lined with wax which slows decomposition	Very important	No	No	More natural look	No	Those containing oils/grease/wax	Short use		Yes	Reduction in single use and plastic items	7	Metal	Yes	Transfer containers	Yes	Environmentally conscious	Never	Yes	Yes	Paper was weaker	150	9
31-40	Female	Single	Masters	East	Wrapping paper	Trash can	No	Yes	No	Yes	Boxes	Reduce plastic and trash	Yes	Trees	Yes	Food wrappers and boxes	8	Build up of trash on land and sea	Very important	Yes	Yes	Its more attractive in paper than plastic	No	Only liquids	It gets soft and melts	Use a stronger grade of paper	Yes	Its our Earth our home	9	Plastic	No		No		Rarely	Yes	No		100 tt	7
51-60	Female	Married	Diploma	West	We dont do food but skin care products	Recycling, Trash can	Yes	Yes	Yes	No	Bamboo packaging	Preserve the environment	Yes		No	Sándwiches	7	Is it sustainable	Very important	Yes	Yes	It can cause persons to be sick	Yes	No	More safe based on health wise issues	Preservative	Yes	We are an environmental business, wr use natural ingredients for manufacturing our products	9	Plastic	No		Yes	Persons ate more health conscious and more aware of the environment	Sometimes	No	No		3000	8
31-40	Female	Single	Masters	East	Boxes	Trash can	Not Sure	Yes	No	Yes	Straws	Can be recycled or composted.	Yes	Tree product	Yes	Almost all items	8	Pollution. Can the packaging be broken in less garmful ways.	Very important	Yes	Yes	Looks more high end.	No	Liquids. Glass can be used	Durability. My not stand up to being moved or transported.		Yes	I try my best not to litter which is a start. I use reusable containers as much as possible	9	Glass	Yes		No		Sometimes	No	Yes	Toilet paper and it was fine. Quality was a bit harsh.	Im not sure	7
26-30	Female	Single	Bachelor	East	Boxes	Recycling, Trash can	No	Yes	Yes	Yes	Straws	Less plastic waste in the oceans	Yes	A special type of tree	Yes	Food boxes, clothing	9	Littering, overuse and displacement of animals	Very important	Yes	No	Plastic is more versatile and durable than paper	Yes	Straws because they get soggy very easily.	Paper is less durable than plastic	Always ensure that it is sustainable and user friendly	Yes	Because practice certain things to conserve the environment and help animals.	9	Plastic	Yes	I did not	No		Sometimes	No	Yes	The recycled paper was alright but it was not better than virgin paper.	I cannot say	9
26-30	Male	Single	PhD	North	Paper bags	Recycling, Trash can	Yes	Yes	No	Yes	straws	less prevalence of plastic pollution	Yes	wood	Yes	Fast food Items	9	Levels of pollution	Very important	No	No	lacks visual appeal	Yes	liquids	seems a bit flimsy	ensure that the paper packaging is reinforced to offer similar packaging strengths	Yes	We have to safeguard the earth for future generations	8	Plastic	Yes	bear with it	No		Sometimes	Yes	Yes	flimsier	200	9
26-30	Female	Married	Bachelor	East	Boxes	Trash can	Yes	Yes	No	Yes	Straws in juice boxes	More easily recycled	Yes	Wood or some fibrous source	Yes	Products that are not oily or contain too much water	9	Im concerned about the didposal of products and what they are made from	Very important	Yes	Yes	They look different to plastic and are easily identifiable	No	Oily products	In terms of paper straws the are not as durable when being used to drink	Be mindful of the intended use of the product they wish to switch to paper packaging	No	I believe im not doing enough to help to environment	9	Plastic	Yes	Wheb using paper straws i try not to take too long to drink	No		Sometimes	No	Yes	It was more fragile	150	9
18-25	Male	Single	Secondary school	South	Wrapping paper	Trash can	No	No	Yes	Yes	Cups, food boxes	Less ppastoc pollution which would result in less harm to the environment and less plastoc going to the ocean	Yes	I saw a documentery where they used sugar cane pulp after they've been used by factories to extract the sugar. Great idea. The doc is from Business Insider	Not sure	Cutlery, miscelleanous items, materials in general	8	Honestly, just destroying the earth and ruining nature	Somewhat important	Yes	Yes	The designs look better instead of bland plastic wrapping.	No	Products that are satic sensitive, fragile items	Weaker	Nope. Just keep the product up to standard and make the paper look nice	No	I just don't. I'm not bothered by it but I will say this. I hate seeing pollution in nature. It needs to be fixed	6	Plastic	Yes	Just continued drinking with the paper straw. Didn't do anything	No		Sometimes	No	Yes	It was mostly similar	40	9
> 60	Female	Widowed	Secondary school	North	Paper bags	Trash can	No	Yes	No	No	Carry bags	Less toxic	Yes	Trees	Yes	Food	8	Pollution	Somewhat important	No	Yes	Texture	Yes		Durability	Full support	Yes		7	Glass	Yes	Using cloth carry-on	Yes	Health concerns	Sometimes	Yes	Yes	Less durable	150	9
26-30	Female	Single	Masters	Central	Wrapping paper	Trash can	No	Yes	Yes	Yes		Biodegradable	Yes		Yes	Sandwiches, burgers	7	Sustainability	Somewhat important	No	No		Yes	Meat	Loses integrity of packaging		Yes	Recycle when possible	6	Glass	Yes	Use of plastic bag or napkins	No		Sometimes	No	No		None	7
> 60	Female	Divorced	Secondary school	East	Paper bags	Trash can	No	Yes	Not sure	No	Straws	Less plastic products to contaminate soil and water	Yes	Tress and water	Yes	Bread	8	The many years they take to disintegrate	Very important	Yes	Yes	More natural	Yes	Meat	Package may burst faster	Yes. Try it.	Yes	Because it is important to protect and preserve Nature	9	Glass	Yes	Empty contents	Yes	Plastics are horrible	Often	Yes	Yes	Very good	Can't say	8
31-40	Female	Single	PhD	Central	Paper bags	Recycling, Trash can	Yes	Yes	Yes	Yes	Brown paper bags , food boxes	Biodegradable and therefore more Earth friendly	Yes	Generally wood pulp is used	Yes	Fruits and veggies in brown paper bags , cooked food in paper boxes	9	Unable to be recycled, not biodegradable	Very important	Yes	Yes	It’s a more rustic look	No	Not sure	No glaring disadvantages in my opinion	I support this switch	Yes	I care about the Earth, and the future generations to come. We must try our best to preserve nature and be kind to the Earth	9	Plastic	Yes	Unfortunately put it into a plastic bag and tied it	No	It’s difficult to make that switch, as it’s very limited to make a conscious decision to do this. If items were offered in both paper and plastic then the obvious choice would be paper. But as it right now, that would impose restrictions on what I can and cannot purchase	Sometimes	Yes	Yes	I like it more because of the natural feel. Great for art projects!	Not sure I can give a figure. As most packaging is given freely when buying food items	9
18-25	Female	Single	Bachelor	South	Boxes, Wrapping paper, Paper bags, Crates	Recycling, Trash can	Yes	Yes	No	Yes	Bags	Reusable	Yes	Trees, leaves	Yes	Cups, Containers	8	When the packaging materials ends up in the oceans, or are incorrectly disposed which harms animals and can even be an eyesore.	Somewhat important	Yes	Yes	I love the look of the brown, it makes me feel more environmentally conscious	Yes	Soaps, greasy things.	Can still lead to deforestation, may not be as strong or durable, concerns of when it is wet.	Ensure to test how strong it is and how much weight it can withstand, making sure it is still aesthetically pleasing to the consumer.	Yes	I hate to see waste and pollution of all kinds, and I try to do my part in mitigating these issues.	7	Plastic	No		No		Often	Yes	Yes	The overall feel and look was very different and preferred the virgin paper products	100	8
> 60	Male	Prefer not to say	Bachelor	Central	Foil	Trash can	No	Yes	Yes	Yes	Styro boxes	Biodegradable	Yes	Wood	Yes	Dry goods	8	Must be safe and envirmentally friendly	Very important	Yes	Yes	It is natural and safe	No	All pastries and snacks	More expensive	Demand a tax rebate from government	Yes		8	Plastic	No		No		Rarely	No	No		Very little	8
26-30	Female	Single	Bachelor	North	Wrapping paper, Paper bags	Trash can	Not Sure	Yes	No	Yes	Straws, boxes	Recyclable	Yes	Trees	No	Anything dry	9	I'm unsure of the recycling process or even development, so is it truly better	Very important	No	Yes	The novelty of it so far.	Yes	Straws!! Difficult to get the liquid after a time	Easily damaged	Can the purpose of the packaging be achieved? Safely, without damage	Yes	I am a little more conscious about my consumerism	9	Paper	Yes	Threw it away	Yes	Well tbh that was all that was available	Rarely	Yes	Yes	It seemed to be of similar quality.. re. Bag from recycled paper etc	Not sure	8
26-30	Female	Single	Bachelor	East	Boxes, Wrapping paper, Paper bags	Recycling, Trash can	Yes	Yes	No	Yes	Straws, plates, boxes	Biodegradable waste	Yes	Cellulose	Yes	Fast food	9	Degradation, pollution	Very important	Yes	Yes	The feel and look	No	Any product that will lose quality in paper	Some cannot withstand load		Yes	To reduce toxic pollution	9	Glass	No		Yes	Pollution	Often	Yes	Yes	Not much different	Less than 100TTD	8
26-30	Female	Married	Bachelor	East	Boxes, Paper bags	Trash can	Not Sure	Yes	No	No	Straws, cups, plates, bowls, plastic bags	Paper packaging is biodegradable so there’s less pollution which will lead to more efficient drainage. It will also decrease the amount of carbon being emitted into the atmosphere.	No	I believe it’s made from a type of tree bark	Yes	Dry products like cereals, oats, grains, pasta, coffee	9	Biodegradability and the proper disposal of some materials	Not important	Yes	No	Plastic is more sturdy which allows various shapes and molds for packaging	No	Liquid products	Paper packaging might decrease the shelf life of some products	N/a	No	I’m aware of the impact individuals have on climate change but I’m don’t practice many environment friendly habits	7	Plastic	Yes	Transferred to a reusable plastic container	No		Never	No	Yes	The recycled paper was a bit more course but there was no major difference otherwise	Not very much	8
26-30	Female	Single	Bachelor	South	Boxes, Wrapping paper, Paper bags	Trash can	No	Yes	No	Yes	Straws and bags	It reduces greenhouse gas emissions.	Yes	Wood, while some special materials are used to make certain types of paper like cotton for water painting paper.	Yes	Groceries, medicine and some foods like sandwiches. Paperboard is better for heavier foods like BBQ	9	My main concern is less about the packaging materials and more about the avenues we have to recycle them. When I stayed on campus it was easier to recycle. Now I'm not aware of any methods or areas for paper recycling in south. If more infrastructures were present I would definately use it.	Somewhat important	No	Yes	It's hard to articulate but I do like the textures and shape of paper packaging rather than plastic.	No	I'm not sure about meats being packaged since the blood may be able to sleep through. Liquid products may also require coated paper.	Unless there are non-permeable options it can be difficult to use for any liquid type product. Paper straws get too mushy.		No	I prioritize other problems over sustainability.	4	Plastic	No		No		Rarely	No	Yes	It's often a bit darker in colour but it's fine	I am really not too sure. I got wrapping paper the other day for a few presents and that was $45.00 dollars in total.	7
18-25	Female	Single	Diploma	South	Boxes, Paper bags	Trash can	No	Yes	Yes	No			Yes		Yes		6	Most are not biodegradable, hence contributing to many forms of pollution	Very important	No	Yes		Yes				Yes	I care about nature and animals	4	Plastic	No		Yes		Sometimes	Yes	Yes			7
18-25	Female	Single	Bachelor	Central	Boxes, Wrapping paper, Paper bags, Crates	Recycling, Trash can	Yes	Yes	No	Yes	Plastic straw into paper straw	Less pollution and hazard	Yes	Trees	Yes	Everything besides liquid stuff	8	Not being able to be recycle thus pollution	Very important	Yes	Yes		Yes	Straws because at times it’s difficult to be used	It’s not as protective for certain items		Yes		6	Plastic	Yes	By using something plastic to replace	Yes	Anything to make the environment safer is priority	Sometimes	Yes	Yes		Hundreds of dollars	8
18-25	Female	Single	Bachelor	West	Boxes, Paper bags	Trash can	Not Sure	Yes	Yes	Yes	Straws	It can be recycled and decomposes better than platic	Yes	Wood	Yes	Not sure	8	That it don't harm any animlas	Somewhat important	No	No	With sraws for example it doesn't do the job and crumbles easily	Yes	Paper bags becauase as it gets wets it falls apart	Paper crumbles easily especially when wet	If there is a way to make it studier or even to mix paper with plastic but reduce the plastic factor	Yes	I care for the environment	7	Plastic	Yes	With another paper bag	No		Sometimes	Yes	Yes		Not really sure	8
18-25	Female	Single	Secondary school	East	Boxes, Wrapping paper, Paper bags	Trash can	No	Yes	Yes	Yes	Drink bottles, plastic food boxes	Less harmful to the environment when disposed of	Yes	Plant material	Yes	Food, drink, groceries	8	Many forms of packaging are non biodegradable and harmful to the environment as waste and when combusted	Very important	Yes	Yes	The paper can be manipulated into many different ways that can be aesthetically pleasing	No	Food, drink, shopping bags, ice cream containers	Paper can be destroyed if it is wet	Do it quickly	Yes	We are living on earth and for us to continue living there must be an earth so I trying to do as much as I can to preserve it	7	Plastic	Yes	Get a new package	Yes	Plastic is dangerous to the environment	Sometimes	Yes	Yes	There is little difference in quality		9
18-25	Female	Single	Bachelor	South	Wrapping paper	Trash can	No	Yes	Not sure	No	Water bottle	Paper is more biodegradable than plastic and can easily be recycled	Yes	Wood, cotton- fiber is used to make paper	Yes	Plastic items	8	Littering	Somewhat important	Yes	Yes	It is safer to the environment	Yes	Not sure	It takes up more space in landfills that plastic	Make it cost effective	No		6	Plastic	No		No		Sometimes	Yes	No			7
18-25	Female	Single	Secondary school	North	Wrapping paper, Paper bags	Trash can	No	Yes	No	Yes	Fast food containers, straws and bags	It decomposes more quickly and it does not produce microplastics	Yes	Tree bark pulp, water, bleaching agents (if needed) and dyes (if needed)	Yes	Dry, non-greasy food products	8	How long does it take to degrade, does it's decomposition release excessive greenhouse gasses, does it's decomposition release toxic compounds and whether said compounds can travel up the food chain.	Very important	Yes	Yes	Paper packaging usually uses colour palettes that are less harsh.	No	Greasy food products, frozen products, products that can leak easily	Paper packaging cannot withstand moisture well, it can be fragile and if the company manufacturing it does not have sustainable practices, it can contribute to deforestation.		Yes		7	Plastic	Yes	Use tin foil or a plastic bag	Yes	It's better for the environment	Sometimes	Yes	Yes	The difference was not noticable	None, I usually reuse packaging from grocery shopping etc	9
26-30	Female	Single	PhD	North	Boxes, Paper bags	Trash can	Not Sure	Yes	No	Yes	food packaging	They are biodegradable so they don't persist in the environment for as long as plastics.	Yes	wood from trees	Yes	Things with a short shelf life	8	Plastics persist in the environment for years and are a threat to wildlife	Somewhat important	No	Yes	You can print designs on it.	Yes	Things that should be on shelves for a long period of time.	Things like paper straws etc are not as strong as plastics		No	I don't go out of my way to reduce my impact on the environment.	6	Plastic	No		No		Rarely	No	Yes	It is not as smooth		7
18-25	Male	Single	Bachelor	Central	Boxes, Wrapping paper, Paper bags	Recycling, Trash can, Composting	Yes	Yes	Yes	Yes	Paper straws and paper wrapping	Decomposition, recycling	Yes	Yes but my knowledge is limited to various forms of fibers. Im not entirely certain which fibers but im aware that they come from trees and natural sources as well as recycled materials	Yes	Perishable food items, goods that are consumed within a short time frame/low shelf life, products that won't be ruined by being packaged in paper (eg. No liquids, sauces, things that can melt quickly)	8	Packaging should be kept at a minimal amound to reduce wastage and product costs, if paper or recyclable materials can be used to package products while reducing costs and preservin the quality of the goods then it's a no brainer. This may not apply to all packaging.	Very important	Yes	No	Paper packaging can be manipulated or destroyed more easily so depending on how long the packaging is being used for, it may not look as aesthetically pleasing as plastic when the consumer gets the product	Yes	Liquids, products that can melt, products that need long term support and packaging protection from natural elements (rain, sun, snow, hail) should not be packaged in paper	Paper is not as durable so it should only be used for products with short shelf life and it can tear, rip dissolve and burn easier than plastic,	Selectively choose which products would be suitable for paper packaging. If necessary, look for ways to strengthen the durability of the paper packaging	Yes	I consider myself environmentally conscious because I'm aware that I'm just renting my space on earth for the moment and in time the space will be passed on to descendants	9	Paper	Yes	It can't be resolved with paper so I use cloth. Paper can only be used for short term purposes	Yes	Reducing plastic wastage for short term products, paper was a better alternative for short term use products. I'd prefer to use plastic when necessary for long term use products	Often	Yes	Yes	The quality will be lower but depending on what the recycled paper was being used for then the quality may not be that necessary	TT$300	9
18-25	Female	Single	Secondary school	North	Boxes, Wrapping paper, Paper bags	Trash can	No	Yes	Not sure	Yes	The paper tax out boxes	biodegradable	Yes	Trees	Yes	Pastries	8	The buildup of plastic. But using generally cheaper and more accessible	Somewhat important	No	Yes	It gives of a more rustic vibe/ more authentic	Yes	Liquid items. Paper deteriorate quickly	It deteriorates quickly if in contact with liquids for too long. Example straws	N/A	Yes	Well, if i can easily do it, i would. For example if recycle bins are presented in front of me i would recycle. If not then ill probably throw my trash into a random trash bin.	9	Plastic	Yes	I just ended up using syrafoam containers	No	N/A	Sometimes	Yes	Yes	Well, compared when i recycle my paper to new paper. It waa thicker and more coarse	Not sure	9
18-25	Male	Single	Bachelor	North	Boxes, Wrapping paper, Paper bags	Recycling, Trash can	No	Yes	Yes	Yes	Boxes	Biodegradable	Yes	Plant material	Yes	Dry food	8	Improper garbage disposal	Somewhat important	No	Yes	It depends on the use case and the presentation, and the overall presentation	No	Anything with moisture, example wet food.	Strength of the product	Consider strength of material	Yes	Somewhat environmentally conscious as it would depend on the additional effort required to make environmental conscious decisions. For example if there is a recycling bin 100 yards away vs a normal bin 50 yards away, may consider if the additional effort is worth it so strategic placement of such recycling bins and making them more prevalent would make it easier to recycle materials	9	Plastic	No		No	Cannot say if I did or did not make the switch as it is up to sellers in which how they present their packaging and it would still be bought whatever they chose to package their products in.	Sometimes	No	Yes	Not much noticeable difference	Would be part of the package of a product but not to buy packaging outright unless it is for example a gift bag.	8
18-25	Female	Single	Bachelor	West	Wrapping paper, Paper bags	Trash can	No	Yes	Not sure	Yes			Yes		Not sure		4	the fact that it is still single use	Very important		Yes		Yes		it can easily tare		Yes		7	Plastic	Yes		No		Never	Yes	No			6
18-25	Male	Single	Bachelor	North	Boxes, Wrapping paper, Paper bags, Crates	Recycling, Trash can	Not Sure	Yes	Yes	Yes	Bags	Can be biodegradable	Yes	Yes, cellulose	Yes	Food and drink	8	Means of disposal	Very important	Yes	No	Looks flimsy	Yes	Yes, perishables	Easily damaged by moisture	None at the moment	No		6	Plastic	Yes	Stronger paper used	Yes	That was what I had available lol	Rarely	Yes	Yes	Lower	Not sure	8
18-25	Female	Married	Bachelor	Central	Boxes, Wrapping paper, Paper bags, Crates	Recycling, Trash can, Composting	No	Yes	Yes	Yes			Yes	wood from trees	Yes		7	Will it do more long term harm than good?	Somewhat important	No	Yes		Yes				Yes		5	Glass	Yes		Yes		Often	Yes	Yes			7
18-25	Female	Single	Bachelor	East	Boxes, Wrapping paper, Paper bags	Trash can	No	Yes	Not sure	Yes	Cups, straws, plates	It breaks down easier than plastic packaging	No	Wood, water, chemical treatments	Not sure	Food containers, single use cups, plates	7	I would like packaging to be more eco friendly	Somewhat important	Yes	Yes	The difference in texture when compared to plastic feels nice	No	Some paper straws for example on the orchard boxes, make it harder to drink the juice			Yes	I currently do plastic bottle recycling because there are bins (iCare bins) near my home that collect that waste, I would definitely recycle paper if there was a similar system	6	Plastic	Yes	Leaking and melting with paper straws	No		Rarely	Yes	Yes	I've used recycled paper books, the quality was more sturdy and I liked it		9
18-25	Female	Single	Bachelor	North	Boxes, Wrapping paper, Paper bags	Trash can	No	Yes	Yes	Yes	Straws, food containers	Avoids plastic disposal into the oceans	Yes	Trees are used	Yes		7	With using paper, more trees are used to produce this paper which can cause deforestation	Somewhat important	Yes	Yes		No	Liquid food products like juices etc as they can soak up the paper	Deforestation for paper usage and for plastic usage, plastics end up in the ocean, affecting marine life		Yes		7	Paper	Yes	For soaked paper straws, I use metal straws instead	Yes	With the plastics affecting marine life and how micro plastics are being found in the fishes we eat, switching to paper seemed safer	Sometimes	Yes	No			8
18-25	Female	Single	Bachelor	South	Boxes, Wrapping paper, Paper bags, Crates	Trash can	No	No	Yes	No	Boxes	Less plastic waste	Yes	Pulp from trees, chemicals	Yes	Some food items like pasteries etc	7	Littering	Somewhat important	No	Yes	Looks cuter	No	Meats or perishable items	The storing of such items can only be temporary		Yes	I am environmentally conscious as i recycle my plastics	8	Plastic	Yes	Line with foil or use plastic	No		Sometimes	No	Yes	It is more sturdy	50	9
18-25	Female	Single	Diploma	North	Boxes, Wrapping paper, Paper bags	Trash can	No	Yes	Yes	Yes	Paper bags instead of plastic bags, paper-based containers	As opposed to plastic, paper packaging degrades faster and easier in the environment.	Yes	A fibre such as wood, recycled paper products, cotton or even flax	Yes	Food products, cosmetic and auto parts packaging etc	9	N/A	Not important	Yes	Yes	The design can be more versatile	No	N/A	Durability of the packaging (wear and tear etc).	N/A	No	N/A	4	Metal	Yes	Remove the item from the packaging	No		Sometimes	No	Yes	It can be slightly less durable	N/A	9
26-30	Female	Single	Bachelor	South	Wrapping paper	Trash can	No	Yes	No	Yes	Straws		Yes		Yes		7	The disposing of such- fulling landfills at a high rate, packaging materials being found in drains etc contributing to flooding.	Somewhat important	Yes	Yes		No		Durability		Yes		6	Glass	No		No		Sometimes	Yes	No			6
31-40	Prefer not to say	Single	Bachelor	North	Boxes	Trash can	No	Yes	Not sure	Yes	straws, take out boxes	less plastic, biodegradable	No		Yes	nothing that has liquid	8	pollution	Very important	No	Yes	there was no I don't know answer, I don't know	No	powders	degrades easily especially if wet	test your products first and slowly phase out old packaging	Yes	the world is in a horrible state	7	Metal	No		No		Never	Yes	No			6
41-50	Female	Single	Masters	North	Paper bags, Uses own bags for food transportation so none applies.	Recycling, Other (please specify)	Yes	No	No	No	U should not be asking this in ur questionaire. Im not suppose to be doing ur work.	See answer from 12	No	Yes but ahaon see asnwer for 12	Yes	See 12	4	See 12	Very important	No	Yes	See 12	No	See 12	See 12	See 12	Yes	No comment	4	Paper	Yes	Dispose	Yes	Too much plastic	Never	Yes	Yes	Can tell is bio degradable	No comment	7
18-25	Prefer not to say	Single	Secondary school	East	Boxes, Wrapping paper, Paper bags	Recycling, Trash can	Not Sure	Yes	Yes	Yes	Takeout boxes	They are more biodegradeable than plastics	Yes	Tree bark, pulp from previous batches	Yes	Non-greasy, non-liquid food items. Most if not all on-food items	7	Reuseability, biodegradability	Very important	Yes	Yes	Yes, as paper usually smells and feels better than plastic, can have rather nice prints and could possibly be folded and put away for later use as wrappings or to carry things (if a bag), or can be cut up in crafts	No	Liquids	Paper packaging has the potential to leak or become saturated and start leaking/spotting unless lined with plastic		Yes	I try my best to reuse items as much as possible and try not to purchase single-use items where possible	9	Glass	Yes	Multiple layers of paper	Yes	I just like paper more than plastic	Often	No	Yes	It seemed of comparable quality	Not sure	8
18-25	Female	Single	Secondary school	South	Boxes	Trash can	No	Yes	No	Yes	Straws	Can decompose easily	Yes	Trees	Yes	Food containers	9	Biodegradability	Very important	No	No	There is a lot more you can do with plastic	Yes	Anything with liquid	Not sustainable enough	Make sure it is durable	Yes	Don't like littering or unnecessary garbage	7	Plastic	Yes	Throw it away	No		Sometimes	No	Yes	Almost the same quality	Not sure	8
18-25	Female	Single	Diploma	East	Boxes, Wrapping paper, Paper bags, Crates	Recycling, Trash can	Yes	Yes	No	Yes	Straw, boxes, cinema food crates	Less Styrofoam and Plastic Usage	Yes		Not sure		7	They should be biodegrable and pose minimal treat to wildlife	Somewhat important	Yes	Yes	Because I am aware of its environmental benefits	No	Items that are easily damaged	Not sure	-	Yes	I pay attention to usage and proper disposal of products, avoid littering, and try be as least wasteful as possible	7	Paper	Yes	Napkins	No		Sometimes	Yes	Yes	Not much of a difference for the first couple uses but they fall apart after that	600	9
18-25	Female	Single	Secondary school	Central	Boxes, Wrapping paper	Trash can	No	No	Yes	Yes			No		No		4	Flood	Very important	No	No		No				Yes		6	Plastic	Yes		No		Rarely	No	Yes			5
18-25	Female	Single	Bachelor	East	Boxes	Recycling, Trash can	Yes	Yes	No	Yes	Straws, cups, plates	Paper packaging is biodegradable and probably will not end up harming animal life in oceans, streams and on land habitats	Yes	Paper is made from cellulose fibres	Yes	Non liquid products	8	Plastic packaging can harm other environments and habitats since it does not degrade quickly and can pile up and paper packaging on the other hand even if made of leaves depending on demand may lead to possible harm onto plant life	Very important	Yes	Yes		Yes	Anything that contains liquid as it quickly degrades the structure of the packaging	Even though paper packing is recyclable and biodegradable given that these packing may be used in large amounts paper packing has the potential to also take up large amounts of space if not disposed of properly		Yes	I consider myself environmentally conscious because I always consider the environment when making consumer decisions	7	Plastic	Yes	When using paper straws the straws tend to tear fairly quickly	Yes	I'd use paper packaging if it is available over plastic as the effects of plastic use has been shown to me through the media frequently	Often	Yes	No			7
18-25	Female	Single	Secondary school	Central	Boxes, Wrapping paper, Paper bags	Trash can	No	Yes	Not sure	No		Biodegradeable	Yes	No	Yes	Fries, small food items	7	No.concern	Somewhat important	No	Yes		No				No		4	Paper	No	Companies i usually purchase from had packaged items in paper	Yes		Never	Yes	Yes	Same quality	No price placed on packaging on items bought	7
18-25	Male	Single	Secondary school	East	Wrapping paper, Paper bags	Trash can	Not Sure	Yes	Not sure	Yes	Not sure	The packaging can be recycled but is also biodegradable, making it less harmful to the environment and easier to decompose.	Yes	Tree bark	Yes	Doubles, Roti, Gyros, food that can be wrapped	7	I don't really have any, but i do think it's better to package materials in an environmentally friendly way	Not important	No	No	I don't think either is necessarily more aesthetically pleasing	No	Sharp objects (like knives) or heavy products like a cooking pot or a tv need more than paper packaging	Plastic can be more durable and versatile, but paper's usage is limited. I guess plastic must be cheaper too.	Make sure it's suitable for the product you're manufacturing.	No	In the context all the moral and human issues facing the world and me personally, i don't see environmental issues as urgent as many people who are considered environmentally consciois do. Still, i do think that human beings have a responsibility to care for the environment.	4	Plastic	Yes	I licked the paper.	No		Rarely	No	Yes	Well it tends to be more brittle after a while and there are creases and wrinkles from previous use	I don't really spend on packaging separate from the product. But from my personal spending let's say $40	8
18-25	Male	Single	Secondary school	North	Boxes, Wrapping paper	Recycling, Trash can, Shredding	Yes	No	No	Yes		paper is more biodegradable than most plastics, and will not remain in the environment as long, and it breaks down faster when wet, so is unlikely to affect sea life in the same way as plastic	Yes	wood, cloth, and sometimes old paper	Yes	solid items, such as appliances, furniture, utensils etc	7	the amount of time it remains without decomposinv	Somewhat important	Yes	Yes	it is more satisfying to remove (think removing wrapping paper from Christmas presents vs ripping off a thin film of plastic from a new device)	No	liquids, and foods which may produce liquids (because it could reduce the strength of the paper)	it is less flexible and rips easier, and it is absorbs water		No	because i generally do not consider the environmental impact of my purchases at the time of purchase	4	Plastic	Yes	i used a plastic lining	No		Sometimes	Yes	No			7
18-25	Female	Single	Secondary school	East	Wrapping paper	Trash can	No	Yes	Not sure	No			Yes		Yes		5	Packaging waste has a major impact on the environment. Packaging such as plastic bags and disposable containers, often ends up in landfills or as litter in ecosystems	Somewhat important				No				Yes		4	Plastic	Yes		Yes		Sometimes	Yes	Yes			6
> 60	Female	Prefer not to say	Bachelor	East	Boxes, Wrapping paper, Paper bags	Recycling, Trash can, Composting, Shredding	Not Sure	Yes	No	No	Straws, cups, bags,	Not an easy answer, yes we want to reduce single use plastics from polluting the environment. However unless all paper based packaging is recycled paper, then you still wonder about tree losses and sustainability; the cost to the environment in the recycling process. The inability to recycle wax or even plastic lined paper/ cardboard packaging is an ongoing debate.	Yes	Cellulose wood fibers	Yes	Non liquids, solid soaps, fresh fruit &vegetables, fresh baked products, priducts that will be either used immediately or be stored in other containers at home/office, paper sheets, most office supplies.	9	Chemical leeching into soils and water courses, litter by irresponsible citizens, blocked waterways, harm to aquatic life, public health matters especially with discarded food containers attracting ridents, flies and providing avenues for disease spread. To name a few.	Very important	Yes			No	Liquids obviously, medications, supplements that are hydrophilic and similarly.	See previous comments		Yes	I reduce, reuse recycle. Reusable bags, refuse taking plastic utensils at take away eateries. The effects of flooding during heavy rainfall, the littering by citizens. Started steps for food sustainability.	7	Paper	Yes	Double check security of packaging	Yes	I was aghast at the amount of plastic that couldn't be recycled	Often	Yes	Yes	Thicker, rougher texture but up to the job.	No idea	9
18-25	Female	Single	Diploma	Central	Boxes, Wrapping paper, Paper bags	Recycling, Trash can	Yes	Not Sure	Yes	Yes	Food boxes, straws, bags	Reducing plastic uses therefore replacing it with better materials suited for the envirnoment and animals.	Yes		No	Maybe any item although perishables may have a time limit due to some packaging becoming faulty	7	How improper disposal can affect the drainage systems causing flooding, stagnant water increasing breeding grounds for mosquitoes, plastic items in oceans resemble food to sea creature and many more.	Very important	Yes	Yes	Even if its not plastic needs to be reduced as its affecting all aspects of the envirnoment which is the same envirnoment we live in. Aesthetically pleasing really should not be the only point that we need to switch to paper than plastic more people should be aware and want to save the earth before it becomes impossible.	No	Certain food items many not be ideal given paper is know to become 'soft' and unmanageable when wet maybe due to heat.	It may take more energy to produce paper packaging than it is to produce plastic.		Yes		7	Glass	Yes	If the package is not left for long period with food that is hot then there will be mo leakage. Also cautious handling can also prwvent leakage as well as thicker packaging.	Yes	If my family had the choice for plastic or paper, paper become a default quickly and we never questioned it.	Always	Yes	No		Honestly not sure	7
26-30	Female	Single	Masters	Central	Boxes	Trash can	No	Yes	No	Yes			No	No	Not sure		4	Styrofoam products and the ozone layer's depletion	Somewhat important	No	Yes		No				No		3	Plastic	Yes	Put food in plate	No		Never	No	No		0	7
18-25	Female	Single	Bachelor	West	Boxes, Wrapping paper	Trash can	No	Yes	No	Yes			Yes		Not sure		4	Release of harmful toxins into the environment	Very important	Yes	Yes		Yes		It’s less sturdy than plastic		No	I do not recycle	5	Plastic	Yes		No		Rarely	No	Yes			6
26-30	Female	Single	Bachelor	North	Boxes, Wrapping paper, Paper bags, Crates	Recycling, Trash can	Yes	Not Sure	Yes	Yes	Straws, Styrofoam containers, cups		No		Not sure	Non-liquid	6	Littering leading to flooding	Somewhat important	Yes	Yes		Yes	Anything that has some type of liquid component that the paper packaging is not able to withstand	Resilience		Yes		7	Plastic	Yes		Yes	An effort to be more sustainable	Sometimes	Yes	Yes	It was a hit or miss.	Can't say for sure	8
18-25	Female	Single	Masters	East	Wrapping paper, Paper bags, Crates	Recycling, Trash can	Yes	Yes	Yes	Yes	Straws, most food boxes, etc	Esp for food, it can fold up and get smaller if it is stained with food and cannot be recycled. Generally more ecofriendly than plastic I think, as it takes a shorter time to decompose.	Yes	Yes wood pulp i believe	Yes	Food, fruits, milk etc, not straws	8	The accumulation of garbage...i think items should be well packaged but not excessively packaged esp for delivery of items. As items tend to be over packaged when delivered for food or clothes items, i try not to order too much.	Somewhat important	No	Yes	It can be more aesthetically pleasing hut if it gets wet or soaked, it is less reliable than plastic and theregore might not have the same protective effect.	Yes	Straws but this isnt packaging, starbucks paper straws dont work unless you drink everything in one gulp or keep removing the straw.	It can get wet easily and wont store items as well.	I have seen some paper lamination techniques used to help make paper stronger and more resilient...perhaps this	Yes	I try not to order or buy things with excessive packaging bcus its anmoying to see the accumulstion of rubbish and then you have to find a responsible way to throw it out.	7	Plastic	Yes	If i expect leaking to occur, i would have to either double wrap with another paper or plastic item to prevent the leaking.	No	Most times you dont really have an option. You just have to use whatever item the product comes in. If I have a choice, i may choose paper if it suits the function.	Often	Yes	Yes	Sonetimes you cannot notice the difference hut sometimes you can.	Idk the answer to that. I dont pay for paper bags per se. My garbage and recyclables usually go in plastic bags and i only receive paper packaging when i buy food or order clothes maybe or another package. I sometimes use paper to wrap presents but mainly use gift bags which can sometimes be plastic or paper. 50/50	9
51-60	Female	Married	Bachelor	East	Boxes, Paper bags	Trash can	No	Yes	Yes	Yes	Straws, food conatiners, cups, bags	Faster degradation, no leakage of chemicals into food	Yes		Yes	All...I have seen soup in cardboard/paper bowls	8	Degradation, litter and blockage of river courses	Somewhat important	Yes	Yes	Neutral colour, printable	No		May get soggy faster eg straws. Not for long time use		Yes	Never litter, Years ago started recycling plastic and glass	7	Glass	Yes	Transfer to glass ir ceramic container	Yes		Rarely	No	No			6
31-40	Female	Married	Bachelor	North	Boxes, Paper bags	Composting	No	Yes	No	No	Bags for carrying food, or purchased goods, cutlery in some cases. Boxes and cups for take away food.	Reduces our use of plastics and plastic production. If paper packaging is used, not necessarily from trees, but instead from industrial hemp, you will have less deforestation, faster growth times, more carbon cycling.	Yes	Trees, industrial hemp	Yes	Most take away food products can be packaged. Bowls, boxes, carrying bags. But additionally, grocery items can have less plastics and more paper incorporated.	8	Too many items are single use plastics, they're not readily or easily recycled and end up polluting our landfill and water and general environment	Very important	Yes	No	Since plastics tend to allow for visibility more and a lot of marketing uses many coloured printed advertisements for the product, plastics tend to have a "better look". However, looking into a biodegradeable plastic-like film that will allow paper to be as similar to plastics would help.	No	No	If frozen goods are allowed to defrost, if there is no plastic lining in the packaging, it may lead to leakage.	Look into alternatives for crates, plastic-like fully biodegradeable film that allow better visibility of the product. Advertise the entire package at the end to be totally biodegradeable.	Yes	I take pains to recycle, compost, minimize waste. I've gotten my entire home to recycle all our beverage and tinned containers, and we've gotten our food waste to a minimum with at-home composting measures.	8	Plastic	Yes	I put into a container and freeze if possible.	No	Although my answer was no, I have not seen much alternatives on the market for the products that I buy.	Often	No	Yes	It's usually much rougher depending on how it was processed. But I have seen good quality recycled paper, just not often	Honestly not sure. But not a lot. Most of my plastics are reused multiple times.	8
18-25	Male	Single	Secondary school	North	Boxes, Wrapping paper, Paper bags	Trash can	No	Yes	Yes	Yes	straws, clear crates i think, parcels i think, phone boxes have less plastic items, bottles maybe with cartons	reduced pollution in water run offs, the street and in the ocean, reduced emissions from plastic production - idk how much emisions there are in paper packaging, sustainable some may be biodegradable,	Yes	hot water, some part of a tree, bleach, a press - documentary i watched is blurry in my head	Not sure	fast food, dairy and breakfast drinks, baked goods	8	clogging up waterways and oceans affecting animals, does it not produce any toxic materials	Very important	No	No	some packing looks generic as some dont add branding to the boxes, i've seen limited designs tho i love the paper packaging for some burger places	Yes		liquids can ruin the entire packaging if not coated to hold liquids, the structure can collapse easily, doesnt store items as long, isnt protected as much from external environment	be sure to engineer to packaging to be intuitive and allow the item inside to be held and stored well without the packaging easily collapsing or susceptible to liquid/ steam	No	I'm aware of actions i can take in my daily live but im not positioned to able to make those actions due to access, expendiiture etc.	6	Plastic	Yes	using a plastic bag to hold everything togther or emptying to contents onto a plate	No		Rarely	Yes	No		i dont know as its difficult to breakdown the cost of packaging for items i buy	7
18-25	Female	Single	Diploma	North	Wrapping paper	Shredding	No	Yes	No	No	because is eco-friendly	paper is biodegradable	No		Yes	product that dont contain a lot of moisture	7	after use where will the packaging go	Somewhat important	No			No		paper packaging can tear or rip exposing product		Yes		5	Paper	No		No		Sometimes	No	No			5
18-25	Male	Single	Secondary school	South	Wrapping paper	Trash can	No	Not Sure	Not sure	No		Not entirely sure	No		Not sure	Definitely not straws	6	I wish there were easier access and education towards recycling them	Somewhat important	No	No	I'm indifferent. I suppose branding can help with influencing people to like paper packaging more	No				Yes	I try my best not to use single use items, and when I do I try to reuse whereever possible.	5	Plastic	No		No		Sometimes	No	No		probably in the tens because most items are packed in glass containers	5
26-30	Male	Single	Masters	North	Boxes, Paper bags	Trash can	No	Not Sure	Not sure	No			No		Yes		4	Environmental hazards can arise from utilizing the wrong types of material which can harm the environment	Somewhat important	Yes	Yes		No				Yes		5	Glass	No		No		Sometimes	No	No			5
51-60	Male	Married	PhD	Central	Boxes, Paper bags	Trash can, Burning, Other (please specify)	No	Yes	No	No	Bags	Reduced plastic	Yes	Plant tissue	Yes	Any if paper is modified to suit purpose	8	Contributes to long-term waste presence in environment and negative impacts on environment from recycling processes	Somewhat important	Yes	No	This depends on how the packaging material is presented	No	Yes. Depends on if it is solely paper packaging or a combination packaging. Otherwise once the product integrity is maintained, it is OK.	Water damage is more likely for pure paper products	Make it part of the long term policy and undertake proper cost analysis	Yes	Environmental impacts normally considered and acted upon	7	Plastic	Yes	Use other packaging where possible; ignore when possible	No		Never	Yes	Yes	Often of low quality	Unknown...part of the supplier cost to me as a consumer	7
18-25	Female	Single	Bachelor	Central	Paper bags	Recycling, Trash can	Yes	Not Sure	No	No	Straws	It's biodegradable, recyclable	Yes	Tree leaves, I believe	Yes	Grocery items, some fast food products, clothing bags when shopping	8	I'm concerned with littering mostly and the effect the manufacturing of the product has on the environment	Somewhat important	No	Yes		Yes	Liquids	It becomes soggy, less reusable		No		5	Plastic	Yes		No		Sometimes	Yes	No		Very little	6
41-50	Female	Married	Bachelor	Central	Boxes, Wrapping paper, Paper bags	Trash can	No	Yes	Yes	Yes	take away boxes, bags	Will biodegrade even if it takes a while	Yes	wood pulp and plant - bamboo, banana, etc.	Yes	Anything that is not very liquid. Food containers are sometimes plastic or wax lined but these may not be biodegradable.	8	microplastics in the food chain, over filling of landfills	Very important	Yes	No	It may or may not be. Some are very bland but some can be very attractive and nicely coloured or shaped.	Yes	Liquid products are difficult to contain for long periods.	It is generally less durable.	Make sure it is sturdy.	Yes	I am environmentally conscious. I am very aware of issues impacting our environment however, I will say that it can sometimes be expensive or impractical to implement environmentally sound practices.	7	Glass	Yes	use a different product	Yes		Sometimes	No	Yes	It's fine for the purposes it was used for. It only matters in areas where you need crisp white paper...	$20. Including fast food boxes... Usually the only packaging I use during the month might be ziploc bags and a box here and there.	9
51-60	Female	Divorced	Diploma	North	Boxes	Trash can	No	No	No	Yes	Plates	Saveng our rain forest	No	Trees	Yes	Food	8	We need to get a compsny to sponsor rrcycling in our country	Very important	Yes	Yes	Plastic traps germs	Yes	Liquids	Trees ..would be eliminsted	Thrh should be involved in planting trees in a huge way	Yes	I ty my best not to use plastic and recycle when i can .i plant a lot of trees	9	Plastic	No		Yes	Love of the earth	Always	No	Yes	Cant see the difference	200	9
18-25	Female	Single	Bachelor	South	Boxes, Wrapping paper, Paper bags	Recycling, Trash can	Not Sure	Yes	Not sure	Yes	Fast food	It reduces the amount of plastic being used therefore less plastic being thrown out.	Yes	Yes, I believe we use leaves from trees to create paper	Not sure	Food products	8	I'm slightly concerned with the effect that pollution has on the environment such as the increase in flooding, damage to the environment and making animal's environment uninhabitable.	Somewhat important	Yes	No	Paper is less aesthically pleasing because it doesn't have the clean and sleek appearance of plastic	Yes	Yes, products which can be easily damaged by water or needs to be preserved properly.			No		6	Glass	Yes		Yes		Often	No	Yes			6
31-40	Female	Married	Masters	East	Boxes, Wrapping paper, Crates	Recycling, Trash can	Yes	Yes	No	Yes	Food boxes	Reduced waste, biodegradable	Yes	Tree barks	Yes	Food	8	Accumulated waste if packaging is not biodegradable and harm to animal life	Very important	Yes	No	Some look old	Yes	Liquids	Liquids don't hold well in paper packaging. Paper straws are also annoying when left long in the drink		Yes	Because I recycle as much as I can and try to use reusable straws	7	Glass	Yes	Double the packaging	Yes	To reduce non biodegradable waste	Sometimes	No	Yes	It was a bit tougher and abrasive (napkins made		9
51-60	Female	Single	Secondary school	East	Boxes, Wrapping paper	Trash can	No	No	No	Yes	Straws, cups etc.		Yes	Leaves	Yes	Cheese, sausage, meat, bread etc.	8	Dumping of garbage and appliances in rivers, and leaving garbage by the sea.	Somewhat important	Yes	Yes	Healthier	No	No			Yes	I dispose my garbage correctly and i help clean my neighborhood	8	Paper	Yes	Couldn't	No		Never	No	No		Can't say at this time.	7
26-30	Female	Single	Bachelor	Central	Wrapping paper, Paper bags	Trash can, Composting, Burning	Not Sure	Yes	Yes	No	Straws	Supposedly more biodegradable	No		Not sure		6	Is it safe to consume food packaged with paper and does this packaging break down in a timeframe comparable to organic material?	Somewhat important	No	No		No				Yes		4	Glass	No		No		Sometimes	Yes	Yes	Not particularly noticeable		6
41-50	Female	Married	Masters	North	Boxes, Wrapping paper, Paper bags	Recycling, Trash can	No	Not Sure	No	Yes	Straws, juice containers, cups	Less pollution of the environment with plastic. Paper is also easier to recycle and compost.	Yes	Plant tissue	Yes	Some food items and baked goods	8	The chemicals which can be leached into soil and water which are harmful to human and animal health	Very important	Yes	Yes	It is a a little mental. I know that I am doing something to help the environment therefore I feel better using the paper product therefore in my mind it is more attractive .	No	Yes, raw meat products	It is not as durable.	Improve durability	No	I am aware of the effects of different chemicals on the environment and although I do not make sufficient changes, I do try to select more environmentally sound selections	7	Plastic	Yes	Used 2 plates	Yes	Awareness	Sometimes	Yes	Yes	It tends to be rougher		9
26-30	Female	Single	Bachelor	Central	Boxes, Paper bags	Trash can	No	Yes	Yes	Yes	Straws, plates	Easier to break down in landfills	No	No	Yes	Non-perishable items	9	That they will remain in landfills or pollute waterways	Very important	No	No	Paper packaging doesn't look as sturdy or glossy as plastic	Yes	Anything perishable	It soaks up moisture sometimes and doesn't hold shape for very long	No	Yes	I don't have access to recycling, but I conserve water and electricity as much as possible	7	Plastic	Yes	Had to move contents to plastic packaging	No		Never	Yes	Yes	It was slightly rough and not as easy to write on	50	8
26-30	Male	Single	Bachelor	South	Boxes, Straws	Trash can	Yes	Yes	No	Yes	Straws, cups	Decomposes very quickly, compared to plastics	Yes	Conventionally, wood and nowadays, recycled paper is added to the mix	Yes	Food containers, beverage cups as these are used in large quantities	9	Disposal and whether it's actually being recycled as stated. In many cases, these materials stay in landfills after disposal or in other cases, end up in the oceans, affecting marine life.	Very important	Yes	Yes	Designs can easily be done on paper packaging so products can be made to please the eyes of the consumer. These can be done on plastic packaging as well so it's not a major advantage in my opinion.	No	Nothing comes to mind.	An example of this is with the use of straws...the paper straw does not hold well after some time of being in the drink compared to the plastic straw.	Consumers need to be further educated on the benefits of switching to paper packaging.	Yes	Being a researcher, where some of the work considers environmental impacts, it is an area that I must give big consideration.	10	Plastic	Yes	I did not. The contents fell out but I never used it again.	No		Rarely	No	No		Depends on what I buy. Buying food, drinks, groceries, etc. means that we spend money indirectly on packaging so it varies but may be higher than I believe it to be. Average may be $500 (value is subject to a large uncertainty)	7
18-25	Male	Single	Secondary school	Central	Boxes, Paper bags	Trash can	No	Yes	No	Yes	Plastic Straws and Plastic Containers	Paper packaging also has a lower carbon footprint than other types of packaging. The production process of paper involves fewer chemicals and energy, which means that it generates fewer greenhouse gas emissions. Additionally, paper is lightweight and takes up less space during transport, which reduces the number of vehicles needed to transport products. This, in turn, reduces fuel consumption and…	No	Cellulose pulp derived from wood, and other lignocellulosic materials such as cotton, rice or wheat straw	Yes	Popcorn, Milk, Pizza, Ice Cream	9	The carbon footprint from their manufacturing and by products that are released into the environment. Additionally, their lifespan after use and their ability to be recycled and reused.	Somewhat important	Yes	Yes	Demonstrating paper packaging’s environmental credentials is one way brand owners and retailers can connect with consumers. The practical impact that paper packaging can have with consumers is best displayed at a product level. Cartons are ideal for presenting the latest digital technology to help brand owners and retailers communicate with customers. This technology includes QR codes, interactio…	Yes		It takes four times the amount of energy to create a paper bag as opposed to a plastic bag. Additionally, Paper and pulp are the 3rd largest industrial polluter of air, the methane gas is 25x more toxic than CO2. Paper bags, in production, emit 70% more air and 50% more water pollution than its plastic counterpart. As a result, it takes three reuses of paper bags to neutralise its environmental i…	Initial investment will be costly but long term benefits will be quite rewarding.	Yes	I consider myself environmentally conscious because I do my bidding to protect our environment and educate those on sustainable practices. I do my bidding by recycling as much items in my household and being a member of multiple environmental NGOs and participating in projects.	9	Plastic	Yes	The paper straws that were placed as the alternative to the plastic straws on Nestle's products has proven quite a challenge to use. I was not able to resolve the issue.	No		Often	Yes	Yes	The quality was the same and in some circumstances even of a higher quality		9
26-30	Female	Married	Masters	East	Wrapping paper	Trash can	No	Yes	No	Yes	Plastic shopping bags	sustainable, biodegradable	Yes	Wood	Yes	Food items	9	GHG emissions and landfill overcrowding when disposed	Very important	Yes	Yes		Yes		Paper bags are not water proof and can't protect foods from the elements /microbes	No	Yes	I go to the grocery store with my reusable bags, I used metal straws. I say not plastic straws when buying drinks	9	Glass	Yes	Wasn't resolved, I knew to expect it	No		Often	Yes	No		40TT	8
26-30	Male	Single	Diploma	North	Boxes, Paper bags	Trash can	No	Yes	Yes	Yes	Straws, boxes, cups	Paper disintegrates quickly and is more environmentally friendly than plastics and styrofoam	Yes	Trees	Yes	Not sure	9	Too much trees are cut down for paper (not necessarily for paper to be used as packaging material)	Very important	No	Yes	More variety	No		Can’t reuse a paper package.		Yes	I am a naturalist and wildlife conservationist	8	Plastic	Yes		No		Never	Yes	No			6
26-30	Female	Single	Bachelor	South	Soup Tubs	Trash can	No	Not Sure	Yes	Yes	Food containers	Less plastic being disposed of into the environment, so less harmful toxins from other non paper packaging like plastic	No	Wood fibre	Yes	Various food products that do not have too much liquid in it's composition. Dry goods.	9	I am concerned about how it affects the food chain	Very important	No	No		No		It can get damaged easily	No	No	I think I can do a lot more to reduce plastic waste and other types of waste.	7	Paper	Yes	Unresolved	No		Never	Yes	No			6
18-25	Female	Single	Bachelor	Central	Boxes, Wrapping paper, Paper bags	Trash can	Not Sure	Yes	Yes	Yes	Straws, cups	Does not damage the environment, easy to dispose	No	Trees	Not sure	Products that used numerous times every day such as straws, cups, napkins, stirrers etc.	7	Its manufacture often generates air emissions including greenhouse gases, heavy metals and particulates, as well as wastewater and/or sludge containing toxic contaminants.	Somewhat important	No	No	It gives the consumer a sense of superiority that they are doing something right.	Yes	Juice boxes because the absorbs the drink and your juice starts to taste like paper.	Less durable and often ends up in landfills and takes up more space than plastic.		No	Honestly, I consider myself not environmentally conscious mainly because at stores I choose to purchase the cheaper more affordable items which are plastic items. However I do recycle my water bottles so at the same time I would say I am somewhat environmentally friendly.	6	Plastic	Yes	I stopped purchasing paper packaged products	No		Rarely	Yes	Yes	In terms of quality it actually was not bad at all.	200	7
18-25	Male	Single	Masters	East	Boxes	Recycling	Yes	Yes	Yes	Yes	Use of containers	Cheap cost compared to use of containers	Yes		Yes		7	Pollution	Very important	Yes	No	Simple to carry	No				Yes		6	Plastic	Yes		No		Always	No	No			6
18-25	Female	Single	Bachelor	Central	Boxes, Paper bags	Trash can	No	Yes	No	Yes	Straws, boxes and containers, cups	Less plastic waste which reduces carbon emissions. It also reduces other environmental hazards that arise due to improper disposal of waste such as the death of marine life.	No	Wood pulp or cotton	Yes	Food, stationery, clothing	9	The mass waste that is produced as persons usually dispose of the materials. Also, the improper disposal of the materials. The carbon footprint left by the production of those materials.	Very important	Yes	Yes	Paper packaging brings a unique dainty aesthetic that plastic does not have. It is also not transparent which provides abit of privacy.	No	Drinks and liquids	It is easier to damage (dent, tear, become aflame). If it is accidentally placed on a wet surface, the water may soak through.	Consider making the packaging sturdy as necessary for its use for example, containers, cups and straws. Perhaps consider diff patterns as opposed to plain colours to attract costumers.	Yes	I try to reduce the amount of plastic waste I generate from consumption.	9	Paper	Yes	Double up on the packaging or be conscious of what I rest it and how I handle it.	Yes	The positive environmental impact of reduced plastic use.	Sometimes	Yes	No		300	7
31-40	Male	Divorced	Bachelor	North	Boxes, Wrapping paper	Trash can	Yes	Yes	Not sure	Yes			Yes		Yes		6	longevity in the environment	Very important	No	Yes		No	liquids, anything that can leak	waterproofing, sterilization	hire a savvy marketing team to promote. consider the application/product involved to see if feasible	Yes	Unless someone like you cares a whole aweful lot, nothing is going to get better. It's not.	8	Glass	Yes	not use paper	No		Sometimes	Yes	No		10	8
18-25	Female	Single	Secondary school	West	Boxes, Wrapping paper, Paper bags	Trash can, Shredding	No	Yes	No	No	Straws	Decomposes more easily, does not require petroleum products	Yes	Processed wood	Yes	Food	9	Can be unsightly or unsanitary if not disposed of properly	Not important	No	No	Not clear to allow viewing of products, not as durable	No	Anything that can corrode or degrade paper	Not waterproof or as insulating as plastic, easier to tear especially with oily or wet items	Reduce prices to make more attractive to public, consider a coating that can strengthen the paper	No	I don’t particularly make decisions based on how environmentally friendly they are	4	Plastic	Yes	Double up or triple up the bags	No		Sometimes	No	Yes	No difference in function, just rougher, greyer and less atttractive	50	8
26-30	Female	Single	Bachelor	South	Boxes, Paper bags	Trash can	Yes	Yes	No	Yes	Straws	It is biodegradable and therefore would be less of a pollutant than plastics.	Yes	The material is obtained from trees	Yes	Dry products and products that will not rot quickly in terms of long storage	9	Single use plastics that are disposed just accumulate and remain for a long time	Not important	No	Yes	Because it is not common and gives a clean finish	No	Yes. Wet food products or products that will decompose quickly if the storage time is long.	Shelf life of food products	Do the necessary tests before to ensure that the product quality is maintained during the switch and do not just do it to appeal to the activists.	No	I do not consider myself environmentally conscious because if there is an opportunity to recycle, I may not always take it.	4	Plastic	Yes	The issue was not resolved	No		Never	No	Yes	It had a more rustic finish which can be the aesthetic one is going for at times.	I don't purchase packaging in isolation but they come with porducts so I am not sure.	7
18-25	Female	Single	Secondary school	Central	Wrapping paper, Paper bags, Crates	Recycling, Trash can	No	Yes	No	No	Straws	Easily decomposable	No	Trees	Yes	Bags	8	If its decomposition results in harmful waste	Somewhat important	Yes	Yes	Its neater and most packaging are bland but some people prefer that	No	Liquids	Cannot reuse longterm for paper packaging	Find a way to makw the inner layer somewhat water resistwnt incase of spilllage of liquids	No	I do not actively take part in environmental activites such as clean ups nor do i recycle	5	Glass	Yes	I threw it away	Yes	I thought it would be better for the environment to make that small switch	Never	Yes	No	.	I cant recall	6
26-30	Female	Single	Masters	North	Boxes, Wrapping paper, Paper bags	Trash can	No	Yes	No	Yes	Straws	Degradable	No	Trees	Not sure		7	Killing animals after use	Very important	No	Yes		Yes	Straws			Yes		6	Plastic	Yes	Dispose of it	No		Never	No	No			6
18-25	Female	Single	Secondary school	North	Boxes, Wrapping paper, Paper bags	Trash can	No	Yes	No	Yes	Not sure, maybe boxes and bags	More biodegradable than plastic packaging	Yes	Wood	Yes	Not sure	8	I worry about plastic packaging but not really paper packaging because I think it is more biodegradable and won’t harm the environment	Somewhat important	Yes	Yes	I think paper has the potential to be more simple and rustic which I enjoy	No		No idea	They should do that because it is more sustainable	Yes	I worry about the future generations	7	Plastic	Yes		No		Never	No	No			6
26-30	Female	Single	Bachelor	South	Boxes, Wrapping paper, Paper bags	Trash can	No	Yes	No	Yes	Certain instant noodles had paper seasoning packs and now come in paper packs. Microwaveable popcorn. Plastic straws from juice boxes are now paper straws.	1. It's biodegradable so it will eventually decompose entirely and not be accidentally eaten or tangled by animals. 2. It's easily recycled therefore reducing gas emissions which contribute to global warming. 3. When recycled it's leads to less landfill garbage	Yes	Cellulose fibres which can be derived mainly from wood and other materials like rice	Yes	Feminine hygiene products (pads), dry snacks, grocery bags for packing dry goods,	9	I'm concerned it ends up in waterways and be mistaken as food for aquatic animals. Also the leaching of chemicals from the packaging into the soil which can end up in fresh produce grown and contaminate drinking water for many.	Very important	No	Yes	Because paper is more biodegradable than plastic it appeals to me more. The texture of plastic is also favoured over plastic.	No	Wet products like meats may not be contained properly or in a healthy manner in paper as paper is not usually porous.	It may be easily ripped or teared. If it gets wet it ruins the packaging slowly but surely and loses its integrity.	Definitely encourage the switch but maybe ensure the paper is double layered and strong enough to avoid easily bursting/ripping when handled	Yes	I'm very aware and bothered by climate change and the living environment as a whole. I've seen the rapid decline in quality of air and life for helpless organisms who suffer at the hands of careless humans so I choose to recycle where possible, I never litter nor encourage it from those around me. I try to plant often and even look for affordable but environmentally friendly products in the store…	10	Plastic	Yes	It wasn't resolved but rather chose to use the item immediately to avoid wasting.	No		Sometimes	Yes	No		I don't purposely buy packaging, I buy products and are usually given plastic packaging to carry the items. Overall I'd say between $100-$200 on packaging only.	8
18-25	Male	Single	Secondary school	Central	Wrapping paper	Trash can	Yes	Yes	Not sure	No	Straws	It’s renewable and sustainable	Yes	Trees	Yes	Food Products :)	8	greenhouse emissions and waste generation	Somewhat important	Yes	No	I don’t have particularly a better choice in aesthetic but plastics have better flexibility in terms of packaging	No	Any products that have to be transported large distances	Paper straws taste like paper when drinking	-	Yes	Climate change is a serious issue that affects everyone	8	Plastic	No		No		Rarely	Yes	Yes	I wasn’t aware of a difference	Not sure	7
18-25	Male	Single	Secondary school	East	Boxes, Wrapping paper, Paper bags	Trash can	Yes	Yes	Not sure	Yes	Straws, boxes	Recycling, less litter in the environment for a long period of time. Safety for land and aquatic habitats	No	Wood from trees	Yes	Non liquid	8	It has no direct concern to me since i dont suffer a direct consequence however i know in the bigger picture the future would suffer due to packaging practices of today. Additionally flooding in Trinidad im not sure if it can be attributed to the plastic waste in the waterways that dont degrade	Very important	No	No	I think its equal based on the effort put into the design	No	The paper straws are terrible in my opinion	Its less tensile, and more subject to being damaged by environmental conditions	Not that i can think of	Yes	I think i try to practise semblances of sustainability	10	Plastic	Yes	Didnt really resolve it, just had to deal with the inconvenience	No		Never	No	No		Not too sure	7
18-25	Male	Single	Secondary school	South	Boxes, Paper bags	Trash can	No	Yes	Not sure	No	Food boxes	Biogreadable and recycable. Does not occupy landfills	Yes	fibre from trees and other plants	Yes	pastries, baked items, fried foods.	8	leads to deforestation. Initally plastic was seen as preventing deforestation.	Somewhat important	No	No		Yes				Yes		6	Plastic	Yes		No		Rarely	Yes	Yes			6
26-30	Female	Single	Bachelor	East	Boxes	Trash can	No	Not Sure	Yes	Yes	Food containers, cups, straws	Less pollution, easier to decompose and biodegradable, no harsh chemicals, helps the climate.	Yes	Fibre, such as cotton	Yes	Food items, dry based foods such as flour, drinks such as milk, take away or fast food containers	9	My concern is how is it being properly desposed of for landfils ? Or can it be affecting human life or the eco system. Marine life as well can be heavily affecfed	Somewhat important	Yes	Yes	I think it gives an authentic look and touch also visibility for brands themselves. Also it gives customers a sense that the company took the environment into consideration.	No	No. So far i havent had any issues with paper products.	Its durability.	Ensure that its being manufactured in a safe and healthy environment. Minimizing any air pollution or pollution in general that can be caused during manufacturing.	Yes	I do consider myself environmentally conscious because i love animals. I think as humans its our job to keep them safe and protect them and this includes the environment they live in and the climate.	8	Glass	Yes	Yes, from a take out food place, i just moved the food to a ceramic plate.	No	No. I guess most products i purchase are paper packaged so i havent switched.	Rarely	No	No	My answer was no	I honestly cannot give an estimated amount. It varies.	7
41-50	Female	Married	Masters	Central	Boxes, Wrapping paper, Paper bags	Trash can	Yes	No	Yes	Yes	Straws, cups, plates	Easily broken down, recyclable	Yes	Sugar cane waste, wheat straw, bamboo etc	Yes	Coffee, tea spice	9	Whether the product is easily biodegradable	Very important	Yes	Yes	Just more attractive	No	Meat	Methane gas emissions	Lobby for better recycling policies	No	I’m no activities nor do I scream ‘save the trees’	8	Plastic	No		No		Sometimes	Yes	Yes	Paper was thicker and more durable		8
26-30	Female	Single	Bachelor	East	Boxes	Recycling	Yes	Yes	Not sure	No	N/A	N/A	Yes	N/A	Not sure	N/A	3	N/A	Very important	No	No	N/A	No	N/A	N/A	N/A	Yes	I engage in recycling	6	Paper	Yes	Dispose of it	No	N/A	Often	Yes	Yes	No significant difference	0	7
26-30	Female	Single	Bachelor	Central	Boxes	Recycling, Trash can	Yes	Yes	Yes	Yes	Food containers and straws	It is biodegradable	Yes	Water, a binding agent of some sort and paper pulp ie ground paper or wood	Yes	Dessert items auch as cookies, gifts in wrapping paper, items that are packages in boxes can be packaged in paper bags instead for example macaroni or beans	8	The faxt that most plastic matierials take a very long time to degrade as well as plastic is significantly harder to recycle than paper. As such it affects the environment more as it is one of the more ubiquitous packaging material used worldwide.	Very important	No	Yes	Plastic packaging is something you always see and paper packaging is aesthetically pleasing due to the fact that its rarer and associated worh green or environmentally friendly products.	No	Any item that has a chance of spilling and is in a liquid or paste format	Once wet unless it is covered in a layer of wax it tends to deform, get mold or the integrity of rhe packaging is compromised	I would say take all aspects into consideration especially how the priducts would react being on store shelves for any significant amount of time. Further to this trsts should be done to ensure that the integrity if the packaging remains under external conditions such as splashing water onto it	Yes	I try to compost, reuse as much as i can and take steps to reduce my carbon footprint as much as possible	9	Plastic	Yes		No	There are not many items available that i use that come in paper packaging	Often	Yes	No		300 ttd	8
18-25	Female	Single	Secondary school	South	Boxes, Paper bags, Crates	Trash can	No	Yes	Not sure	Yes	disposable cups, plates, straws and food boxes.	Easier to decompose.	Yes	If it's from scratch fibres from special trees, bleach, water etc.	Yes	dried goods	8	Packaging not being biodegradable	Somewhat important	No	Yes	It just looks better, think about when you get things packaged in brown paper boxes and hemp string... it looks cute.	Yes	Wet/ moist products	You can use plastic to package a wider range of things	If the paper packaging looks better than the plastic, it's more likely to sell and if possible try not to let the paper packaged products cost a lot more than those in plastic.	Yes	If there is an environmentally friendly option of doing something or of a purchase and it isn't harrowing, I'll do it.	8	Plastic	Yes	It was a conical paper cup that I was drinking water from, I just threw it away	No		Never	No	Yes	I didn't see a difference, my concern however is the chemicals used to bleach or colour the paper. How's that affecting the environment?	Not a lot	8
18-25	Female	Single	Bachelor	South	Boxes	Trash can	No	Yes	No	No	Coffee cups	Biodegradable	Yes	Tree pulp	Yes	All food products	9	Trash in entering the ocean & taking centuries to break down	Very important	Yes	No	I don't think the aesthetics factor to me	No	Medication	Susceptibility to water damage	Ensure the thickness of the paper is suited to the product being wrapped	Yes	I try once there are options to make choices that preserve the environment	7	Glass	No		No		Never	No	Yes	The quality was better with the recycled product	0-25	7
31-40	Female	Single	PhD	Central	Boxes, Wrapping paper, Paper bags, Crates	Trash can	Yes	Yes	Not sure	No			No		Yes		4	Sustainability	Very important	Yes	Yes	NA	No	Not sure	Possibly	NA	Yes	I am fascinated by the natural environment & understand the connections between the environment & human health and well-being	7	Paper	Yes	NA	Yes	Awareness of plastic pollution & its impact	Sometimes	Yes	Yes	Good	None	9
18-25	Female	Single	Secondary school	South	Boxes	Trash can	No	Yes	Yes	Yes	Styrofoam Boxes	Biodegradable	No	Trees	Yes	Food products	8	Pollution	Very important	No	Yes		No	Yes, liquid because it can become soggy	Weight and volume		Yes	Detest littering	7	Glass	No		No		Rarely	No	No		uncertain	6
18-25	Female	Single	Secondary school	North	Boxes, Paper bags, Crates	Trash can, Burning	No	Yes	No	Yes			Yes		Yes		5	That it will lead to land pollution and harm animals who ingest these products	Very important	Yes	Yes		No				Yes		7	Plastic	Yes		Yes		Sometimes	Yes	Yes			6
18-25	Female	Single	Secondary school	Central	Boxes, Wrapping paper, Paper bags	Trash can	No	Yes	No	Yes	Food boxes	Less plastic in the ocean	Yes	Trees	No	Anything but food	7	Pollution and how it will affect animals	Very important	Yes	Yes	Looks nicer	Yes	Food, anything wet	Flimsy and unstable		Yes	Because we only have one planet to live on and we need to take care of it	9	Plastic	Yes		No		Rarely	No	Yes			6
18-25	Female	Single	Secondary school	North	Boxes, Wrapping paper, Paper bags	Trash can	No	Yes	No	No	Straws	Less polution	Yes	Wood	Yes	Food Wrapping	8	Pollution and global warming.	Somewhat important	No	Yes	The ideal and romanticized idea of being "green" and enviromentally friendly whether or not it actually is	No	No	Less preservation with heat and fragile objects. More paper is needed to substitute plastic. More paoer waste.	Idk	Yes	I am relatively aware and trying to help, however it is more expensive or harder to be environmentally friendly.	8	Paper	No		No		Sometimes	Yes	Yes	The quality isn't always recognizable	600	8
18-25	Male	Single	Secondary school	South	Boxes, Paper bags	Recycling, Trash can	Yes	Yes	No	Yes	Straws and boxes	Less carbon being emitted to produce those, and products are less likely to create a choking hazard to animals	Yes	Dont know	Yes	Bags and food boxes	8	The tradeoff of functionality and environment risks when it come to decomposing and possoble animal consumption	Somewhat important	No	Yes	As paper packing is the newest "trend", more care is taken into making it visually appealing to buyers instead of the more highly uniform plastic packaging	Yes	Utensils (including straws)	Not able to be instantly reusable	Understand the opportunity risks associated with staying with plastic, and compare those to moving to paper	Yes	Seeing the environment change around me made me conscious of the role I play in this process happening/speeding up	8	Plastic	Yes	Get as much use out of the product then immediately dispose	Yes	Reading the facts of plastic product's dangers and how paper solves these	Sometimes	Yes	No		Cant say	8
18-25	Female	Prefer not to say	Secondary school	Central	Boxes, Wrapping paper, Paper bags	Trash can	No	Yes	No	No	straws, cups, plates	easier to be recycled, safer to dispose and less likely to cause pollution in certain instances (longer term) since it’s biodegradable	Yes	wood	Yes	anything suitable to be packaged in paper from food items to clothing	9	there’s the worry of pollution through certain non biodegradable materials which can contribute to many other issues wherein lies flooding, infestation, diseases, unsafe living conditions etc	Somewhat important	Yes	Yes	supposedly because certain brands advertise them as being better and since people do charge more for them there’s connotations that they are better than generic packaging	No	oil	it’s sometimes hard to contain certain products in paper packaging and most people will just throw it away anyways instead of trying to recycle, also if being charged more for paper packaging people may boycott it and it will be the same problems again	maybe not charge exorbitant prices for them	Yes	id say im environmentally conscious because i practice certain habits that aid in reducing pollution and i try to reuse anything i can personally	8	Plastic	Yes	used plastic instead	No		Never	Yes	Yes	it was darker paper and really thick but overall the quality was fine, recycled paper however is expensive so it’s easier to use regular paper	not sure	7
18-25	Female	Single	Secondary school	South	Boxes, Wrapping paper, Paper bags	Trash can	Not Sure	Yes	Not sure	No	Plastic bags, straws , disposable cups	Biodegradability, reduced carbon foot print	No	No Sure.	Not sure	Bakery items and dry food products	6	Plastic pollution , deforestation and habitat loss	Somewhat important	Yes	Yes	Natural and organic look of paper packaging , as well as the perceived environmental friendliness	Yes	I don't believe there are any.	Fragility and Durability	Communicate the switch to paper packaging to your consumers and educate them about the environmental benefits. Emphasize the recyclability or compostability of the packaging and provide clear instructions on how to dispose of it properly. Transparent communication builds trust.	No	I educate myself and try to make conscious choices that align with my own values and goals regarding environmental consciousness.	7	Glass	Yes	Switched to glass containers	No		Sometimes	Yes	No		$500TT	8
18-25	Female	Single	Secondary school	Central	Boxes, Wrapping paper, Paper bags	Recycling, Trash can, Composting, Burning	No	Yes	Yes	Yes	Straws, cutlery	It’s biodegradable without leaving behind harmful microplastics.	Yes	Wood	Yes	Food products that are consumed right away and items being shipped/transported.	9	How long it's likely to remain in landfills before degrading and how likely it is to end up in an ecosystem where it can become harmful to animals.	Very important	Yes	No	Plastic can have more colours, although paper has a cute, rustic atmosphere.	Yes	Yes, nonperishable food products.	Longevity of the packaging, rot, wear and tear.		Yes	I consider myself environmentally conscious because i always try my best to conserve water and electricity, to not litter ans to use recyclable products.	9	Plastic	Yes	Moved the packaged item into plastic packaging.	Yes	It’s more environmentally friendly.	Sometimes	Yes	Yes	Stiffer, off-white in colour, but in the end served the same purpose.		8
18-25	Female	Single	Secondary school	Central	Boxes, Paper bags	Trash can	No	Yes	Yes	No	Straws ,food containers	Not as harmful to the environment and the sea animals like turtles	No	Elements of a tree	Yes	Food storage items as well as plates and cups ,straws	8	Some materials can be harmful to the environment and by extension persons when combusted	Somewhat important	No	Yes	It is aesthetically pleasing because when you see it you know it’s something good for the environment	Yes	Straws because when you drink from them the paper when wet starts for break apart	Plastic is stronger	Try to make the products more strong	Yes	I care for the environment as this is where we live and the future generations would have to live ,so I would love to preserve it and continue to make it a comfortable place to live	9	Plastic	Yes	I used glass/plastic instead or used another paper item from another brand	No	-	Rarely	No	No	-	100	7
18-25	Female	Single	Secondary school	East	Boxes, Wrapping paper, Paper bags, Crates	Recycling, Trash can, Composting	No	Yes	No	Yes	paper straws	It minimizes the amount of plastic waste produced.	Yes	trees	Not sure	clothing, certain food items	7	Some packagings aren’t biodegradable which contributes to pollution if it is not discarded if properly.	Very important	Yes	Yes		Yes	I think poultry should not be packaged in paper as they sometimes thaw and would make a mess if packaged in paper.	From personal experience, paper straws sometimes become soggy when placed in drinks for a length of time.	They should gradually introduce paper packaging to their consumers before they decide to completely make the switch from plastic to paper.	Yes	I try my best to use products that aren’t harmful to the environment and I try to always recycle and compost whenever I can.	8	Plastic	Yes	I drank straight from the cup without using the paper straw as it had become soggy.	Yes	Plastic is so harmful to the environment.	Often	Yes	Yes	The texture was a bit more coarse	not sure, sorry	9
18-25	Female	Prefer not to say	Secondary school	North	Boxes	Trash can	No	Yes	No	No	Straw	biodegradable	No	Trees	Yes		7	Toxic chemicals being released into the environment	Somewhat important	No	Yes	Easier to mold into the design wanted	No	Products that involve grease	The durability is lesss than plastic		No	I lack the amount of knowledge i believe i should have to be considered environmentally conscious	7	Plastic	Yes	Get a plastic container 🥲	No		Sometimes	No	Yes	Fairly good		8
18-25	Female	Single	Secondary school	East	Boxes, Wrapping paper	Recycling, Trash can	No	Yes	Not sure	No	Straws	It’s biodegradable and reduces the amount of plastic in the world	No		Yes		6	The decrease in trees and it’s consequences	Very important	No			No		Paper easily tears and gets easily destroyed when wet		No		6	Plastic	Yes	I replaced the packaging	No		Often	No	No			7
18-25	Female	Single	Secondary school	North	Boxes, Wrapping paper, Paper bags	Trash can, Burning	No	Yes	Yes	Yes	Straws.	Saving the turtles.	Yes	Yes, trees.	Yes	Snacks	8	I am concerned about the various wildlife and flora who are directly impacted by poor packaging choices.	Very important	No	No	I think you can do more with plastic.	Yes	Straws.	It degrades easily. Not as sturdy. More easily damaged.	Do something better and more sustainable than paper straws.	No	I don't recycle.	7	Plastic	Yes	I threw it away.	No		Never	No	No		100	7
18-25	Male	Single	Secondary school	South	Boxes, Paper bags	Trash can, Burning	Not Sure	Yes	No	Yes	Straws, boxes	Biodegradable	Yes	No.	Yes	Boxes	8	What it is made up of, if it breaks down and how fast it breaks down	Somewhat important	No	No	Because plastic can be transparent, so you would be able to see the contents of the package.	No	Hot items	It can possibly break if the contents are too hot or if it is liquid-based.	They should try their best to make it in such a way that the liquid does not affect the straw. They may have to put some sort of chemical that would coat the inner surface of the straw.	No	I don't really care that much because it is a promise in the Word of the living God, Jesus Christ, that the earth will be renewed. So, to be real, it matters not to beat yourself up about anything. Just live a life worthy of the true gospel and find yourself in a Message-based church so that you can be taken up in the rapture.	7	Plastic	Yes	I threw it away and used a plastic one.	No		Never	No	No		$100 or $200	7
26-30	Female	Single	Masters	East	Boxes, Paper bags, Crates	Trash can	No	Yes	No	No	Straws, take away boxes	Biodegradable, Less carbon emissions, decline in global warmin	Yes	No	Yes	Anything that is not of the liquid format	8	Lack of durability and strength especially with food and consumable items	Very important	Yes	No	Strength depending on conditions it has endured	No	Food items, especially Sauces	The plastic is stronger and can hole certain items for a longer time	No	No	I don’t pay attention to the acceptance of environmentally friendly practice as much as I should	7	Plastic	Yes	Changed to plastic or just not use paper product for that particular use	No		Rarely	No	No		100	7
18-25	Female	Single	Diploma	South	Boxes	Trash can	No	Yes	Yes	Yes	Plastic containers for cupcakes	Less plastic in the environment replaced by a biodegradable alternative	No	I know how to make a single sheet of paper with a paper mache and wooden frame method but not otherwise	Yes	Pastries and other dry foods	8	That it should be biodegradable or recyclable	Somewhat important	Yes	No	Paper packaging can easily tear and get wet however plastic packaging looks better because it doesn’t tear or get mushy when wet	Yes	Wet foods	Leaking of liquids and insects such as ants can get inside because there isn’t a proper seal	The paper packaging should be thick enough to support the weight of what is inside	Yes	I took environmental courses at uwi	8	Plastic	No		No		Rarely	Yes	Yes	It is rougher making it harder for certain pens to write in it but basic ballpoint pens work fine		8
26-30	Female	Single	Bachelor	West	Boxes	Recycling, Trash can	Yes	Yes	No	Yes	straws, food boxes, cups , plates	Paper packaging is recyclable, biodegradable, and made from renewable resources, making it a more environmentally friendly choice than plastic packaging.	Yes	Paper is made from cellulose fibers, which are found in wood, plants, and other organic materials.	Yes	food and drink, household items, packaging for electronics	9	My concern is that packaging materials can have a negative impact on the environment, especially single-use plastics. Single-use plastics also release harmful toxins into the environment.	Very important	Yes	Yes	Paper packaging is often perceived as more aesthetically pleasing than plastic packaging because it is more natural and can be printed with more vibrant colors.	No	medical supplies and cosmetics.	Products that are prone to moisture damage, Paper is porous, so it can be easily contaminated by bacteria and other microorganisms and Paper is not a strong material.	Work with a packaging supplier, Paper packaging is often more expensive than plastic packaging. However, the environmental benefits of paper packaging can outweigh the cost,paper packaging more attractive and eye-catching and promote your sustainable packaging	Yes	It's the right thing to do. We all share this planet, and we have a responsibility to take care of it, Clean air and water are essential for good health and Conserving energy and saves me money on my bills.	10	Paper	Yes	using metal or glass	Yes	climate change , global boiling	Often	Yes	Yes	weaker and less opaque than virgin paper. The recycled fibers are shorter and weaker than virgin fibers	300	9
31-40	Female	Married	Bachelor	West	Boxes	Trash can	No	Yes	Yes	No		It’s biodegradable so healthier for the environment	Yes	It’s plant base	No	Fruits	7	No concerns unless damaging to the environment	Somewhat important	Yes	No	Depends on what is being packaged. Once dry foods then np. But like meats etc then to look unsanitary	No	Meats	May not hold all items or be very sanitary for all items		Yes	I make the extra effort to recycle. As this is not readily available to me	8	Plastic	Yes	Put in plastic bag	No		Never	No	No			6
18-25	Female	Single	Secondary school	Central	Boxes, Wrapping paper, Paper bags, Crates	Trash can	No	Yes	Yes	Yes	Plastic straws- paper straws	Can be recycled	Yes	Part of trees	Yes	Light items	7	Plastic packaging can be dangerous if there is too much heat such as light. Chemicals can be emitted.	Very important	Yes	Yes	Paper can be used in decorative ways in packaging such as paper mache.	Yes	Glass items, it can be fragile.	Less durable example, can be easily torn.	Make sure to do valid testing on how paper is better than plastic before using in work places. For example, paper straws do not last long as compared to plastic straws.	Yes	It is important as it affects climate change and global warming. Being environmentally conscious can be a small change in positively changing the big picture.	10	Plastic	Yes	Nothing as it was used in a restaurant.	No		Rarely	Yes	No		Not much.	7
18-25	Female	Single	Secondary school	East	Boxes, Wrapping paper, Paper bags, Crates	Recycling, Trash can	Yes	Yes	No	Yes	Wrapping for bar soap, containers for takeout food	It is renewable and biodegradable, hence it can be recycled and reused many times.	Yes	Mainly cellulose from trees	Yes	Dry and firm, with a shelf life of maybe 2 years or less.	8	Often they are not discarded of correctly and often end up in landfills or are discarded by being burnt which increases carbon dioxide levels.	Very important	No	Yes		Yes	Certain products that are unusable when they get wet or exposed to elements as paper can be porous.	Exposes the product to the elements, more expensive, Not as shiny and aesthetic as plastic.		Yes	I try to do my part, recycle plastics, pick up litter and do beach clean ups. The earth is our home and we need to take care of it.	9	Paper	No		Yes	The videos and pictures that I see of the plastic in landfills and it polluting the earth.	Sometimes	No	No		250	8
31-40	Female	Married	Secondary school	West	Wrapping paper, Paper bags	Trash can	No	Yes	No	Yes	Straws and plates	Less loss of trees, better cleaner air, less pollution	Yes	Trees?	Yes	Food, groceries (not the cold items), clothes and shoes	8	Not much, but i do wonder if packaging food in plastic is safe	Somewhat important	Yes	No	It is not because it is not as strong, it cannot be reused and it can sometimes result in greater messes to clean especially when used by younger children	Yes	Cold items and things meant to stay fresh until used	Food items if left out at room temperatures may get stale and not taste as good. You may have to use more of the paper item than you would the sane item in plastic. Paper is not as strong and durable as plastic	Test alot, do honest surveys, in some cases provide the option of either plastic or paper	No	Yes or no could not completely answer for me. A better option is somewhat. I do recognize some of the damages caused by plastic, but i do not worry too much about it. I do what i think i should by not littering and reusing grocery bags etc, but i will not abstain from buying items which are packaged in plastic.	6	Plastic	Yes	Put the item in something else such as glass or plastic	No	I haven't	Never	No	No		200	7
41-50	Female	Married	Masters	West	Boxes, Wrapping paper, Paper bags, Crates	Trash can	No	Yes	No	No	Biodegradable Food Boxes, Forks, Spoons, Paper Plates	Biodegradable, Eco-Friendly	Yes	Corn Husk, Sugar Cane Waste, Wheat	Yes	Food Products	9	Styrofoam - Harming Water Sources	Very important	Yes	Yes	More pleasant to handle and touch	Yes	Industrial Type Products	It is Biodegradable	Cultural Transitional Change is Difficult	Yes	I was brought up to love and care for the environment	10	Plastic	Yes	Switch to another product - better quality, leak proof	Yes	Convenience, Packaging Features & Benefits, Appearance	Often	Yes	Yes	The quality was good for its intentional purpose as it was used for repackaging or reusing (stationery office pads)	TT$100	9
18-25	Male	Married	Bachelor	South	Boxes, Wrapping paper, Paper bags, Crates	Trash can	No	Yes	Yes	Yes	Disposable cups and plates	Less plastic in lad fills	No	Wood	Yes	Some food items(fast food)	9	If it is biodegradable	Somewhat important	No	Yes	It has a minimalistic look	No	No	Cannot be easily reused	No	No	I do not go out of my way to choose a more environmentally friendly product	6	Plastic	No		Yes	I buy paper plates as it’s easy to find and has a good impact on the environment	Never	No	No		100	7
18-25	Female	Single	Bachelor	West	Boxes, Wrapping paper, Paper bags	Trash can	No	Yes	No	No	Some candies are wrapped in paper packaging such as tootsies rolls	They can be manufactured to be either recycled or biodegradable so they can help reduce the carbon footprint in the environment, and also minimise wastage of resourses which can be used on other prospective products may be necessary based on the nature. This also allows an eco friendly start to ensure we move forward with ending plastic wastes all over the world.	No		Not sure	I think some candies, various dry foods such as packed macaroni (place in a box instead like other brands).	7	Where the material is going when it isn't disposed of properly, since not everyone will adhere, but at least if someone does not, there is measures in place such as the material being littered is biodegradable, or will not cause harm to animals etc	Very important	No	No	Plastic can be manipulated and i believe plastic also allows designs and concepts to be represented much better when it comes to quality and vibrancy of colours	No	Not sure	Trees will need to be utilised for this, which can make deforestation worse. Also can impact the environment badly if much pollution is in water	No	No	Sometimes we can make a greater effort to recycle or advocate for these things, however we get caught up in other activities in life so i would say sometimes i would be conscious. Other times id be neutral, doing the bare minimum	6	Plastic	No		No		Sometimes	Yes	No		Not sure	7
18-25	Female	Single	Secondary school	North	Boxes, Wrapping paper, Paper bags	Trash can, Burning	No	No	Yes	Yes	Straws, boxes, plates.	Paper is more bio-degradable than other materials.	No	Trees, water.	Yes	Non-perishable items	8	The possibility of harming wildlife and polluting the environment.	Somewhat important	Yes	Yes	Paper packaging can be destroyed more easily and is harder to use.	Yes	Straws, the liquid gets it soggy which changes the taste and the straw becomes less effective.	It is easier to destroy.	Do not package food products in paper packaging.	Yes	I try my best not to harm the enviornment.	7	Plastic	Yes	I removed the paper packaging (straw) and drank directly from the box/can.	No		Rarely	Yes	No		Approximately $200	6
18-25	Female	Single	Secondary school	East	Boxes, Wrapping paper, Paper bags	Trash can	No	Yes	Not sure	Yes			No	Trees	Not sure		5	If it’s improperly disposed that it can cause land & water pollution	Somewhat important	Yes	No		No				No		3	Plastic	Yes		No		Rarely	No	No			5
18-25	Female	Single	Secondary school	Central	Boxes, Wrapping paper, Paper bags	Trash can	No	Yes	No	No	Straws	Reducing the plastics in our environment. Where these become micro plastics and enter our bodies	No	Like trees, the inside of it? The pulp	Yes	Food, utensils	9	Micro plastics entering humans	Somewhat important	No	Yes	Plastic is very impersonal and can look mass produced whereas paper gives a more “natural” aesthetic	No	Probably liquids, condoms	Easily destroyed.	Whatever packaging you use it shoukd be if the same quality. Paper packaging should not disadvantage the consumer in any way	No	I am somewhat conscious but while I know it’s a problem, I don’t think my impact is large enough that I should never use plastics straws or whatever. Tell Taylor Swift about her Jet usage first.	7	Plastic	Yes	I did not buy the product again	No		Never	Yes	No		Not sure, about $300	7
18-25	Female	Single	Secondary school	East	Boxes, Wrapping paper, Crates	Trash can, Burning	No	Yes	Not sure	No	Disposable cups and plates	Less plastic polution. Especially since paper packaging is sometimes biodegradable.	Yes	Wood	Yes	Ceramics, clothing, groceries	9	Too much plastic waste	Somewhat important	Yes	Yes	Because of the look of it	No	Anything involving liquid	Paper is more easily damaged than plastic		Yes	Because I am aware of my impact on the environment	9	Plastic	No		No		Sometimes	Yes	No		200	7
18-25	Female	Single	Secondary school	East	Wrapping paper, Paper bags	Recycling, Trash can	No	Yes	No	Yes	Straws, styrofoam containers, plastic bags	Paper packaging is sustainable for the environment as it is made from plant material and therefore it is biodegradable as opposed to other products. Biodegradable, meaning that it can be broken down easily and naturally in an ecosystem.	Yes	Paper is made from pulp that you get from wood.	Yes	Cups for warm beverages, food boxes, cartons, bags	9	Packaging materials can lead to air pollution and emissions which can contaminate the environment with toxic gases.	Very important	Yes	Yes	The appeal of paper packaging can be because of the colour, feel and general appearance that make people more drawn to it, especially the colour aspect as it is an important one when it comes to aesthetics. It also looks more attractive to consumers.	Yes	Takeout containers for food, beverages, fruits and vegetables, anything to do with high levels of moisture especially as it would be absorbed by the paper	It is not as durable as plastic in most cases in terms of how long it can withstand external environmental factors.	Paper is not as durable, there will be moisture damage, increase in deforestation, lower recycling rate	Yes	I try my best to be environmentally conscious by trying to recycle and reuse items that I use.	10	Paper	Yes	There was no way to resolve it, I had to throw it away.	No	-	Often	Yes	Yes	It was not as new as its virgin counterpart.	Not sure	8
18-25	Female	Single	Secondary school	West	Wrapping paper	Trash can	No	Not Sure	No	Yes	Straws		Yes		Not sure		5	I don't have any	Somewhat important				No				No	I'm not up to date with the latest 'save the environment' trends and I don't find myself practicing things that will 'help the environment'	3	Plastic	No		No		Never	No	No			5
18-25	Female	Single	Diploma	East	Paper bags	Trash can	No	Yes	No	Yes			Yes		No		5	Depletion of natural resources	Somewhat important	Yes	Yes		No				Yes		5	Plastic	No		No		Rarely	No	Yes			5
18-25	Female	Single	Bachelor	Central	Boxes	Recycling, Trash can	No	No	No	Yes	Straws	Less waste and easily recyclable materials	Yes		Not sure		6	Improper disposal of items that contribute to environmental damage	Very important	No	Yes		Yes				No		3	Plastic	Yes	Get another packaging	No		Sometimes	No	Yes	Similar quality	200	8
18-25	Female	Single	Secondary school	South	Paper bags	Composting	No	Yes	Yes	Yes	Straws	Less time for pollutants to be in the environment due to biodegradable nature	Yes	No	Yes	Metal	6	Wild life	Somewhat important	No	No	Paper packaging is not aesthetically pleasing to me	Yes	No not really	Paper falls apart easy	Do extensive research on materials	Yes		6	Plastic	Yes	Perhaps by switching to metal material	No		Often	No	No		I don't know	8
18-25	Female	Single	Secondary school	South	Boxes, Paper bags	Trash can	No	Yes	Yes	Yes	straws	faster time to decompose compared to plastics	No	No i dont	Yes	some foods, non-heavy grocery and shopping items	7	they are used for such a short time and exist so long in the environment	Very important	Yes	Yes	has a muted/ rustic look	No	foods that’s produce a lot of oil or water	can’t lift heavy weights	try making them more durable/ so it can hold more weight and be reused	No	I’m at a stage of life where i choose convenience over being environmentally conscious sometimes but i aim to rectify this	7	Plastic	Yes	put it into a plastic bag	No		Rarely	Yes	No		100	7
18-25	Female	Single	Bachelor	North	Boxes, Wrapping paper, Paper bags	Trash can	No	Not Sure	No	Yes	food boxes	biodegradable	No	trees	Yes	everything	7	pollution of the sea & littering as it can clog drains and cause flood	Very important	No	Yes	it is aesthetically pleasing as it comes in a neater form	No		it can be destroyed a little easier	do it but make sure it’s strong and won’t fall apart in one go	Yes		7	Plastic	Yes	i had to put my food on a plate instead	Yes	a person	Rarely	No	No			7
18-25	Female	Single	Diploma	East	Boxes	Composting, Burning	No	Yes	Yes	Yes			No		No		4	The packaging material can take years to deteriorate and may cause build up/pollution.	Somewhat important	Yes	Yes	It looks and feels more accommodating.	Yes				Yes		6	Plastic	No		No		Often	Yes	Yes	It was okay.	$50 TT	8
31-40	Female	Single	Masters	Central	Boxes, Wrapping paper, Paper bags	Trash can	Not Sure	Yes	No	Yes	Cups, straws		No	Trees	Not sure		5	Length of time it takes to 'decay'	Somewhat important	Yes	Yes	Neater	No				Yes		6	Plastic	No		No		Rarely	Yes	Yes	Quality was similar	0	7
18-25	Female	Single	Secondary school	North	Wrapping paper, Paper bags	Trash can	No	Yes	Yes	Yes	Straws (paper straws are being used instead of plastic straws)	Better decomposition of the material	Yes	Nope	Yes	Food wraps	7	Packaging materials are usually made of non biodegradable items. If not disposed properly, it can build up in garbage which can lead to land pollution.	Somewhat important	Yes	No	Its not since paper can be easily crushed during production in relation to plastic	Yes	Soda bottles should not be packaged in paper	Ir c	It can be more costly to carry out than plastic packaging	No		6	Plastic	Yes	By using a paper shredder	No		Sometimes	No	No		Around $500	8
18-25	Female	Single	Bachelor	East	Boxes, Wrapping paper	Trash can	No	Yes	No	Yes	Straws are the most prevalent I've noticed.	They're biodegradable. So we don't have to worry about the environmental impact of waste paper like we have to worry about plastic.	Yes	Trees or/and recycled paper	Yes	Nothing, because even though it's better for the environment, paper packaging is so flimsy that it becomes inconvenient. Products usually tear through paper bags (like heavy items or cold groceries or sweat from the heat of fast food like pizza and doubles) and paper straws become soggy/melt into drinks.	7	That non-biodegradable packaging is littered, then clogs up our drainage systems, leading to mass flooding.	Very important	Yes	Yes	The feeling of paper packaging is more pleasing and has more variety. The texture and such.	No	Yes; food or heavy items.	Paper packaging is much flimsier in practice.	Make sure the paper packaging is strong, no one wants their newly purchased item scattering across the floor on the way home because it tore through it's paper packaging. With plastic, doubling up the packaging or just using stronger plastic works (like a plastic To-go cup from a coffee place vs a flimsy paper cup, you usually have to finish your drink in the paper cup faster), but doubling up pa…	Yes	I consider myself environmentally conscious because I try to reuse things rather than throw them away since the non-biodegradable waste issue is becoming worse, what with all the 'trash islands' floating around and dumps packed and leaving the land unusable.	10	Plastic	Yes	Throw away the product, or put it in a plastic bag if that was feasible, or doubled up the paper packaging and hoped for the best.	No	I said no, plastic packaging are more easily reusable in the home; such as saving plastic containers and bags to hold other things around the house.	Rarely	Yes	No		$25 as a cumulative price of shopping and the cashier adding the 'plastic bag' charge and similar smaller payments, not really intentionally buying packaging.	8
18-25	Female	Single	Secondary school	South	Boxes, Wrapping paper, Paper bags	Trash can	No	Yes	Yes	Yes	straws	less emmitance of pollution by plastic factories ie toxic smoke	Yes	tree sap	Not sure	certain grocery food items such as certain snacks, animal chow, baked goods etc	7	pollution of the water ways	Somewhat important	No	Yes	it simply looks and feels better than plastic, it also feels more high-end	Yes	raw meats	easily tearable	make it more durable	Yes	I keep a conscious mind when it comes to disposal of garbage and I actively remove any litter and place it in the bins. As well as i participate in beach clean ups.	9	Plastic	Yes		Yes	less plastic consumption	Rarely	No	Yes	main issue is the clarity of the paper, ie variation of colours but besides that it was okay.	60	8
> 60	Female	Single	Secondary school	East	Boxes, Paper bags	Recycling, Shredding	Yes	Yes	Not sure	No	Cutlery, straws, takeaway food containers, packaging, cups/glasses, cotton swabs	Biodegradable	Yes	Trees, grass, bamboo	Yes	Products which do not have to withstand excessive conditions	8	Improper disposal affect our waterways and the ozone layer	Very important	Yes	Yes	Seems less sterile	Yes	Toxic products	Saturation and leakage depending on the quality	I would recommend using high quality materials	Yes	Because I have seen over the years how not being conscious has caused so much possibly irreversible damage to the Earth	10	Glass	Yes	Transferred to a reusable container	Yes	Improper disposal of plastics	Sometimes	Yes	Yes	Quite good	Uncertain	9
18-25	Female	Single	Bachelor	South	Boxes	Recycling, Trash can	No	Yes	Yes	No	Straws, plates, spoons	Less toxic waste in landfills	Yes	Trees	Yes		7	The packaging materials should be biodegradable and I’m concerned about the increasing size of landfills and it’s effects such as eutrophication.	Very important	Yes	Yes	It looks more sustainable	Yes				No		5	Plastic	Yes		No		Sometimes	Yes	Yes			5
41-50	Male	Married	Bachelor	East	Boxes, Paper bags	Trash can	No	Not Sure	No	Yes	Forks and spoons	Biodegradable	Yes	Charcoal	Yes	Milk cartons	6	Somewhat	Somewhat important	No	Yes	I never really took the time to notice	No	Non frozen snacks	Getting it wet	There should be a financial incentive from government	No	According to where the data is coming from it can be confusing	7	Glass	Yes	Use a glass bowl	No		Sometimes	Yes	No		60 dollars	7
41-50	Female	Married	Masters	North	Boxes, Wrapping paper, Paper bags, Crates,	Trash can, Shredding, Burning	No	Yes	No	Yes	Cultery and Food Packaging	Recyclable	Yes	Wood, Corn Husk, Wheat	Yes	Confectionery, Snow Cone, Hot Dogs, Coffee	9	Strofoam and its effects on the environment - Non Biodegradable ajd claims of so, entry into the country	Very important	Yes	Yes	Easy to use, touch, its nostalgic feeling	Yes	Chemical and Industral Type Design Product	Biodegradable	Do thorough Research, cultural change is important depending on market entry, legislation and standards differ by country	Yes	My Upbringing - Its degradation on the environment and its umpact on living things	10	Plastic	Yes	Switch to another brand	Yes	Price, Eco-Friendly, Quality, Packaging Attractiveness	Sometimes	Yes	Yes	The quality was good for its intended use - Stationery	TT$100.	9
31-40	Female	Married	Masters	West	Boxes, Wrapping paper, Paper bags, Crates	Recycling, Trash can	No	Yes	No	Yes	Straws, plates and bags	Less non biodegradable waste	Yes	Trees	Yes	Most items can be packaged in paper, based on the gsm weight of the paper used	8	Too much plastic causes dirty streets, unsafe for animals	Very important	Yes	Yes	Paper packaging can be customized more than plastic to suit occasions and individuals	Yes	Anything can be packaged in paper	If it gets wet there will be issues	Ensure awareness is raised about the change so consumers know the benefits of the change	Yes	I am aware of the environmental impact of plastic	10	Plastic	Yes	Double the packaging	No		Sometimes	No	Yes	There was no noticeable difference in quality	Unsure	9
41-50	Female	Prefer not to say	Diploma	Central	Boxes, Wrapping paper, Paper bags	Recycling, Trash can	Yes	Yes	Yes	Yes	Boxes and containers	Recyclable, biodegradable and reusable.	Yes	Hemp, wood, jute	Yes	Meats, bread, juices and milk based products beauty products etc.	9	Biodegradable, easily recyclable as well as the effects it has on plant and animal life.	Very important	Yes	Yes	I selected yes because there isn’t a third choice, but I would say it’s 50/50	No		Some paper packaging, especially low-quality products can be less durable than plastic packaging, also paper packaging can cost more than plastic.		Yes	Since there was not a third option to select, I would say that I am still learning about the environment and what impacts it.	10	Plastic	Yes	Either by doubling up or placing in a plastic bag	Yes	Because of what I learned about some plastic products such as bpa and other chemical contents I would rather use products that are packaged in paper especially for my personal hygiene and routine.	Often	Yes	Yes	The color is not white in some instances and the quality of some are not perfect but it gets the job done.		9
41-50	Female	Single	PhD	East	Boxes, Paper bags	Trash can	No	Yes	No	No	Food boxes instead of Styrofoam	Less flow-on pollution (chemicals transferring to food, trash dumps, chemicals in water)	Yes	Cellulose from trees	Yes	Restaurant take away or delivery. Foods produced with stabilizers	9	Trash continues to build up on terrestrial and aquatic areas. Plastics also release carcinogenic chemicals when then breakdown or are burned that enter the food cycle, etc.	Somewhat important	Yes	No	There may not be as much focus on design when the focus is on sustainability so paper packaging tends to be less aesthetically pleasing.	No	Some food should not be paper-packaged like dairy products.	Paper packing is not air tight so the prodcut will not "last" as long when stored.	Not really. Food science will need to be used to address food storage/stability as food products need to be shipped around the globe.	No	I would consider myself environmentally aware but I haven't been as active with environmental causes.	5	Plastic	Yes	I transferred to product to another package.	No	--	Rarely	Yes	Yes	The quality was acceptable for its use.	Unknown	8
31-40	Prefer not to say	Divorced	Masters	East	Boxes, Wrapping paper, Paper bags	Trash can	No	Yes	No	Yes	None I can think of	Less toxic waste	Yes	Wood pulp	Yes	Fast food packaging, vegetables in groceries, processed goods (oil etc) and cleaning (squeezy) products	9	Landfill and general pollution	Very important	No	Yes	Allows for creativity	No	None	Less durable. Better storage needed. Perception of cleanliness as it may stain	Start with most used to force switch. Styrofoam food for example. Grocery bags. Store bags.	Yes	Because I understand how ecosystems work and support life	10	Plastic	Yes	Don’t let it get wet	Yes	Availability	Never	Yes	Yes	No different	500	9
31-40	Male	Married	Masters	North	Boxes, Wrapping paper, Paper bags, Crates	Recycling, Trash can	No	No	Not sure	No	Idk	Idk	Yes	Trees	No	Sandwiches	6	None	Not important	No	No	Doesn't matter	No	No	Reusability	No	Yes	We live here	7	Glass	Yes	Idk	No		Often	No	No		Idk	7
41-50	Female	Married	Masters	Central	Wrapping paper	Recycling, Shredding	Yes	Yes	Yes	No	Boxes		Yes	Trees	No		7	Pollution	Very important	Yes	Yes		No				No		5	Paper	Yes		Yes	Global warming	Often	Yes	Yes			7
31-40	Male	Married	Masters	North	Boxes, Wrapping paper, Paper bags, Crates	Trash can, Shredding	No	Yes	Not sure	No	Styrofoam boxes	Recycleable	Yes	Leaves	Yes	Solid small consumer items	8	Non biodegradeable waste	Very important	Yes	Yes	Vintage look	No	Liquid cold drinks and food items	Strength and durability	Go brave	Yes	I do composting everyday	10	Plastic	Yes	Transferred to more durable material	No		Rarely	Yes	No		15	7
18-25	Female	Single	Bachelor	South	Boxes, Wrapping paper, Paper bags	Trash can	No	Yes	No	Yes	Straws	It helps with the amount of plastic being put out into the environment and helps with the waste breaking down easily and not littering or going into our oceans	No	Paper is made from trees	Yes	Dry beans	7	I’m concerned about the amount of plastic that goes into our environment from packaging materials	Very important	No	Yes	The paper itself is pretty especially when it’s full white paper packaging or brown	Yes	Drinks . It wouldn’t be durable.	The straws get soggy fast whereas plastic straws are good	Make sure the packaging is made to last on the item. You don’t want customers purchasing products with packaging that doesn’t hold up. That would leave to bad experiences and loss of customers	Yes		9	Plastic	Yes	Had to throw it away	No		Sometimes	Yes	Yes	The color is a little off but it is okay however virgin paper products appears more thicker to me	80	8
18-25	Female	Single	Secondary school	South	Boxes, Paper bags	Trash can	No	Yes	Yes	No			Yes	Trees	Yes		6	Deforestation	Very important	Yes	Yes		Yes				Yes		6	Plastic	No		No		Often	No	No			6
18-25	Male	Single	Bachelor	Central	Boxes	Trash can, Burning	No	Yes	Not sure	No	Straws	Its more biodegradable than other materials	Yes	Trees	Yes	Food	7	Each form of packaging uses a lot of resources like energy, water, chemicals, petroleum, minerals, wood and fibers to produce. Its manufacture often generates air emissions including greenhouse gases, heavy metals and particulates, as well as wastewater and/or sludge containing toxic contaminants	Somewhat important	No	Yes	Paper can be printed with high-quality graphics, which can help to create an appealing and eye-catching design. Affordable: Paper is less expensive than many other packaging materials, which can help to keep production costs down	Yes		Paper offers less of a barrier to oxygen, light, and microbes.		No		6	Plastic	No		No		Rarely	Yes	No			5
18-25	Female	Single	Secondary school	Central	Boxes, Wrapping paper, Paper bags	Trash can, Composting, Shredding, Burning	Not Sure	Yes	Yes	No	food boxes	less wastage to environment	Yes	trees?	Yes	jewellery	8	causes harm to animals and contributes to depletion of the ozone layer due to burning of the materials	Somewhat important	No	Yes	paper packaging is lightweight and can be marketed as an organic aesthetic.	Yes	liquid food items	sometimes it may be more weak than plastic packaging	no	Yes	I try to educate myself on various concerns of the Earth to practice solutions that would alleviate these concerns eg climate change	6	Plastic	Yes	use plastic packaging	No		Sometimes	Yes	Yes	again it was lightweight , sometimes easily prone to breaking but it ultimately did its job	not sure	7
18-25	Female	Single	Secondary school	East	Boxes, Wrapping paper, Paper bags	Trash can	No	Not Sure	No	Yes	Bags	Less plastic waste in environment	Yes	Yes	Yes	Dry food items or objects	8	Nothing really	Not important	No	Yes	It is neater and sounds much nicer than plastic	Yes	Wet food items that can stain the bags or leak out	Less uses because it is less versatile		No	Because I really dont care. Yes, keep the environment clean and dont litter but the people who are supposed to make the changes are the companies who produce plastics but they continue to do so. One person cant make a change standing alone, but many can...but that is if the source of the issue is dealt with	6	Plastic	Yes	Use plastic	No		Rarely	Yes	Yes	The paper usually doesnt last too long, gets discoloured and smells strange		6
18-25	Female	Single	Secondary school	North	Boxes, Paper bags	Trash can	No	Yes	Yes	No	Straws, food containers	The material is biodegradable	No	I have no idea	Yes	Parcels. Reem of paper	7	How majority of it is a waste because the material is non biodegradable.	Somewhat important	Yes	Yes	Because I could draw on it :)	No	Meat	When it get wet, not as durable	Line the inside with wax	Yes	I actively ensure that all trash Is in the bin and stick to more reusable and sustainable products outside of paper and plastic	8	Plastic	No		No		Rarely	Yes	Yes	It was just as quality		6
18-25	Female	Single	Secondary school	Central	Boxes, Paper bags	Trash can	No	Yes	No	Yes	Paper bags and Paper straw have become more popular.	Paper is biodegradable as opposed to plastic packaging.	No	Trees	Yes	Mainly food items. Food that you buy is not usually stored for long, making paper packaging ideal.	8	Plastic and styrofoam is not biodegradable. They add to pollution.	Somewhat important	No	Yes		No		Packaging can be damaged easier than plastic.	Ensure packaging is durable enough	Yes	I care about my impact on the environment	8	Plastic	Yes		Yes	To be more environmentally conscious	Sometimes	Yes	No			7
18-25	Female	Single	Secondary school	North	Boxes	Trash can	Not Sure	Yes	Not sure	Yes	Not sure	Not sure	No	Trees	Not sure	Not sure	5	Pollution	Somewhat important	Yes	No	Plastic is just more aesthetically pleasing	No	Not sure	They can be destroyed easier	No I don’t	Yes	Because I try to prevent pollution	8	Metal	Yes	Tried my best to secure the package	No		Never	No	No		Not sure	7
18-25	Male	Single	Secondary school	South	Boxes, Wrapping paper, Paper bags	Trash can	No	Yes	Not sure	No			No		Not sure		3	Effect on sea creatures, takes long to disintegrate and other biological and geographical issues	Very important	Yes	Yes		No				Yes		6	Plastic	No		No		Rarely	Yes	No			5
18-25	Female	Prefer not to say	Diploma	Central	Wrapping paper, Paper bags	Trash can, Shredding, Burning	No	Not Sure	Not sure	No	Styrofoam, Plastic Plates	It doesnt harm the environment	Yes	Trees	Yes	Burgers, Cakes, Rotis	8	that whenwe throw away stuff, will it be harmful to the environment or harm animals?	Somewhat important	No	Yes	Supports the cause to use products that dont harm the environment	Yes	Pholouries because the oil from the food breaks the paper bags	it tears and breaks easily especially if the paper has been messed up with oil,sauces, etc	That if they are considering it, please make the paper products more durable	Yes	i try to give back to the environment	9	Plastic	Yes	i put it in a ceramic plate or plastic bowl	No		Sometimes	Yes	Yes	it was harder and more thick	not sure	8
26-30	Male	Single	Diploma	Central	Boxes, Wrapping paper, Paper bags	Trash can	No	Yes	Yes	No	Straws, food boxes,	Biodegradable	Yes	Trees, chemicals	Yes	Dry products	8	Chenicals in foods	Very important	Yes	No	Cultural reasons	No	All.products are at risk of chemical contamination	Structural integrity	Ensureproper research and development is done	Yes	I recognize we are on the verge of climaye collapse	8	Plastic	Yes	Structural integrity issues	No		Rarely	Yes	Yes	Higgher structural integrity	1k ton2k	8
18-25	Female	Single	Secondary school	Central	Boxes, Wrapping paper, Paper bags	Recycling, Trash can	Yes	Yes	No	No	bags,cups, and spoon	Prevent water pollution towards marine life because they can compose rather than plastics	Yes	Wood from trees	Yes	Bags,fast food containers, and beverage cups	9	It can cause all sort of pollution when its not being recycle properly	Very important	Yes	Yes	Because they can be printed with high quality graphics which can be pleasing to the people	Yes	No			Yes	Because i care about my environment because how we treat environment now determine the outcome later so we must take of our environment and marine animals	8	Plastic	No		No		Always	Yes	No			6
18-25	Female	Single	Secondary school	Central	Boxes, Wrapping paper, Paper bags, Crates	Trash can	No	Yes	Yes	Yes	straws	it is biodegradable	Yes	yes, pulp from trees	Yes	cups and wrappers	9	the way in which it negatively affects the flora and fauna	Somewhat important	No	Yes	plastic gives a sense of pollution and does not look as clean	No		would easily break apart eg. paper straws		Yes	i try to recycle plastic items and purchase clothing from sustainable storess	8	Plastic	Yes	it couldnt be resolved	Yes	mostly the promotion of it in businesses	Rarely	Yes	Yes	not as good	500	8
18-25	Female	Single	Secondary school	West	Boxes	Trash can	Yes	Yes	No	No			Yes		Not sure		5	None	Somewhat important	Yes	No		No				Yes		5	Plastic	No		No		Often	Yes	No			6
18-25	Female	Single	Diploma	East	Boxes, Wrapping paper, Paper bags	Recycling, Trash can, Shredding	Yes	Yes	Not sure	Yes	Juicebox straws	Less plastic waste is generated	No	Trees	Not sure	Not sure	5	The packaging materials (some of which are not biodegradable) can be improperly disposed and worsen pollution or contribute to the contamination and destruction of animal habitats.	Very important	No	No	I don't think it is less aesthetic, but it is also not more aesthetic than plastic packaging, in my opinion. I believe they share the same aesthetic value.	No	Not sure	Use of more trees to produce this packaging		No	I would say yes, but I'm not sure if I'm as environmentally conscious as I should be. At time I completely disregard how or what products are packaged in and I'm fine just because I have obtained the product that I wanted regardless of its effect on the environment.	6	Plastic	No		No		Sometimes	Yes	No		150	6
18-25	Female	Single	Bachelor	South	Boxes, Wrapping paper, Paper bags	Recycling, Trash can	Yes	Yes	No	No	straws	less plastic in the ocean	Yes	trees- cellulose pulp	Yes		8	Poor disposal and Pollution	Very important	Yes	Yes	the guilt of pollution is not there when using paper products	Yes		can be destroyed easily	do it, the extra cost will be worth it in the long run	Yes	I recycle	9	Plastic	Yes	cleaned it up and disposed it after	No		Often	Yes	No		not sure	7
18-25	Female	Single	Secondary school	North	Boxes, Wrapping paper, Paper bags	Trash can	Yes	Yes	No	Yes	Straws, boxes	Paper is biodegradable and there is less plastic being put into the oceans	Yes	Trees	Yes	Everyday, day to day products, feminine hygiene products, food products	8	The effect it has on animals and the economy	Somewhat important	No	Yes	Its more pleasing as its better for the environment and there are more desirable logos or designs that can be printed on them	Yes	Certain food products as the boxes can become soggy	Food boxes become soggy	Have a lining between the packaging and the product so that the products are not damaged	Yes	I ensure to recycle and dispose of waste properly as well as pick up litter	9	Plastic	Yes	I did not resolve the issue	No		Often	No	No		200	8
18-25	Female	Single	Diploma	South	Paper bags	Trash can	No	Not Sure	Not sure	No			Yes		Yes		4	How many persons properly dispose of the different types packaging	Somewhat important	Yes	No		No				Yes	I consider myself environmentally cautious because all plastic products used in my household are placed separately from the other trash to be recycled	6	Paper	No		No		Sometimes	No	Yes			6
18-25	Female	Prefer not to say	Bachelor	East	Boxes, Wrapping paper, Paper bags	Trash can	No	Yes	No	Yes	Straws	Less plastic in waste in the environment	No	No	Yes	Meat, vegetables and fruit	7	Whether it can be recycled	Somewhat important	Yes	Yes	It gives off an earthy feel	Yes		More designing needed to make it sensible	Make it durable and not flimsy	Yes	I recycle most of my plastic waste and I use a reusable water bottle.	8	Plastic	Yes	Emptied the drink in a cup	Yes	Once it's available	Rarely	No	No		400	8
18-25	Female	Single	Bachelor	South	Wrapping paper, Paper bags	Recycling, Trash can	Not Sure	Yes	Yes	Yes	Plastic straws into paper straws	It is biodegradable	Yes	From what I remember, the pulp from the trees	Yes	Fast food containers and milk containers	8	After usage, it can be improperly disposed into the environment making it harmful for humans and animals	Somewhat important	Yes	Yes		Yes		The contents that are being packeaged in the paper packaging will be weaker when compared to plastic	Include corn starch as one of the main ingredients for paper packaging. This would make the paper packaging stronger, durable and water resistant, making it last longer.	No	I don't always think about what products I use or if it is environmentally friendly or not	6	Plastic	Yes	Pour it into a plastic or glass container	No		Sometimes	No	Yes	The products has a short life span and the quality of product is decreased	Not too sure	8
31-40	Female	Single	Bachelor	South	Boxes, Wrapping paper, Paper bags	Trash can	No	Not Sure	Yes	No	Straws	Reduction of plastic waste in environment and ecosystems	Yes	Wood pulp	Not sure	Anything that would not not be compromised in terms of shelf stability.	7	Almost everything is individually packaged in further secondary and tertiary packaging. Buying a box of food involves packaging for the food, the utensils, the s8nglw serve condiments, the take away bags...etc etc	Very important	Yes	Yes	It has a more natural look at feel	Yes	High water activity products. A moisture barrier would be required.	Tends to be less sturdy and much more expensive.	-	No	Not fully active in educating myself on all of the environmental issues and keeping abreast of it.	7	Glass	Yes	Put into a different container. Also did not buy products with the paper straws as much.	No	-	Rarely	Yes	Yes	Didn't feel any significant difference in use	<300	8
18-25	Female	Single	Secondary school	East	Boxes, Wrapping paper, Paper bags	Trash can	No	Yes	No	Yes			Yes		No		5	Contribute to climate change	Very important	Yes	Yes		No				Yes		6	Plastic	No		No		Often	No	No			7
18-25	Female	Single	Bachelor	East	Boxes, Wrapping paper, Crates	Trash can	No	Yes	No	Yes	Straws	Easier to disintegrate so it won’t accumulate in landfills	Yes	The wood pulp of trees	Yes	Gifts, Online clothing purchases	9	There is a major environmental problem when it comes to plastic packaging entering landfills and waterways. A greater initiative must be taken to reduce the amount of plastic in the environment	Somewhat important	Yes	Yes	It is more neat as well as customizable	No	Drinks, Raw meat	Can rip easily	Try to make the packaging as durable and water resistant as possible	Yes	I re use plastic bags, and own bamboo straws, a refillable water bottle, carpool, I utilize LED lights to conserve energy, hang my clothes instead of using the dryer	9	Plastic	Yes	Placing another paperbag on tol of the previous one	Yes	The aesthetic	Sometimes	Yes	Yes	After a while, it can become flimsy	Approximately $200	9
18-25	Female	Single	Secondary school	Central	Wrapping paper, Paper bags	Recycling, Trash can	Yes	Yes	No	No	Plastic straws, spoons etc	Recycling, biodegradable, Light	Yes	Wood unless it's recycled paper	Yes	Food, environmental products, phone boxes,tv etc	9	Packaging materials is a waste of materials because everything just goes in the bin, some people don't even know what is recycling or reusing	Very important	Yes	Yes	It's made with recycled paper which is better for the environment	Yes	Alcohol/Frozen Goods	Cost, Paper is to light for frozen/liquids etc		Yes	I consider myself that because I care about the environment and actually knows what the 3 R's are, Trinidadians are just to nasty and disgusting. I hate to see garbage anywhere I go, I recycle glass and plastic bottles at home	10	Plastic	Yes	Throw it away because it was not made properly	No	-	Always	Yes	No	-	100	7
18-25	Female	Single	Secondary school	Central	Paper bags, Crates	Trash can	Not Sure	Not Sure	Yes	Yes			No		Yes		3	Build up of trash by the way side due to littering with the use of plastic products	Somewhat important	No	Yes	Anything can look pleasant to the eye once it’s packaged well	No	Cheese			Yes		6	Plastic	Yes		Yes		Rarely	No	No			5
18-25	Male	Single	Secondary school	South	Boxes, Wrapping paper	Trash can, Burning	Not Sure	Yes	Yes	Yes	Straws	Paper is easier to recycle than plastics and it is less harmful to the environment.	Yes	Tree fibres	Yes	Groceries, food and drink containers	8	The toxicity of plastics such as microplastics that can enter waterways and harm sea life which will then affect us. The manufacturing of packaging has on global warming and pollution.	Very important	No	Yes	It's tends to be more minimalistic and simple. It also helps to indicate the environmental ethics of the company.	Yes		Paper is less durable than plastics	That their packaging is made sustainably.	Yes		7	Plastic	No		No		Rarely	Yes	Yes	Very similar I can't really tell the difference	150	7
18-25	Female	Single	Secondary school	West	Boxes, Wrapping paper, Paper bags, Crates	Trash can	No	Yes	No	Yes	cups,food containers,straws	less pollution and sealife endangerment	Yes	tress, some forms of leaves	Yes	all styrofoam items like plates cups etc plastic bags	8	pollution, non biodegradable harmful for sealife	Very important	Yes	Yes	knowing that it harms the environment less	No	bread, meats	less durable		Yes	i try to do things that sustains the environment	9	Plastic	Yes	wasn't bothered	No		Rarely	No	Yes	it was fairly okay	10	8
26-30	Female	Single	Bachelor	East	Boxes, Paper bags	Recycling, Trash can	Yes	Yes	Yes	No	Straw	Lessen deforestation	Yes	Paper	Yes		7	Harms animal wildlife	Somewhat important	No	Yes		Yes				Yes		6	Plastic	Yes		Yes		Sometimes	Yes	Yes			6
18-25	Female	Single	Secondary school	North	Boxes, Straws	Trash can	No	Yes	No	No	Straws, cups, containers	Less non biodegradable plastics in dumps, more incentive to be economically wise for purchases	Yes	Trees, more paper	Yes	Gifts, fruits and veggies	8	It's used excessively when one piece could work as fine. Even in some cases when no packaging may be needed at all (eg taking a grocery bag for a single coke)	Somewhat important	Yes	Yes	Feeling fancy cause it's not used as often globally/ preddy paper :(	Yes	Anything wet/moist	Sometimes the paper will be too thin and degrade immediately in come in contact with water (eg orchard straws)	Paper =/= 10 second use. Make products sustainable enough so that people don't throw them away to pick up a plastic version, doing double waste	Yes	Recycle, try to not use excess packaging, hate littering	9	Plastic	Yes	Reusable metal items or just coping ig	No		Often	Yes	Yes	Thicker	Depends, Close to zero usually I'm not buying things every month	8
18-25	Female	Single	Bachelor	Tobago	Paper bags	Recycling, Trash can	No	Yes	Yes	Yes	Bags	Less plastic getting into the ocean and killing aquatic life	Yes	Yes wood a	Not sure	Food	9	Pollution	Somewhat important	No	No	I prefer the look and feel of plastic packaging. Most times paper packaging is more flimsy.	No	Straws	Less durability	Not necessarily	No	My chain of thought when purchasing products is never really along environmental lines although it should be.	5	Plastic	Yes	Threw it in another container, most times plastic	No		Sometimes	Yes	No		Less than $100	7
18-25	Female	Single	Secondary school	South	Wrapping paper	Recycling, Trash can	Yes	Yes	No	Yes	Straws	It's biodegradable	No	Yes, trees	Yes	Produce	8	Waste build up	Somewhat important	No	Yes		No	Produce such as fruits	Paper is more "fragile" as compared to plastic	Ensure the packing is durable and can withstand the traveling process	No	I can improve on recycling habits	7	Plastic	Yes		No		Sometimes	Yes	Yes	The quality decreases in some cases	Approximately $200	8
31-40	Female	Married	Bachelor	South	Boxes, Wrapping paper, Paper bags	Trash can, Composting, Shredding	No	Yes	Yes	Yes	Straws and boxes, bags	The benefits are less non-biodegradable plastics and styrofoams in the environment, paper is more biodegradable, and can also be recycled.	Yes	Trees	Yes	Food containers, boxes for shipping, bags, for jewelry	8	Whether or not the packaging is safe for my item, especially in terms of food (BPO) and if it is safe for my personal package.	Somewhat important	No	Yes	It is more aesthetically pleasing and gives a measure of class and importance to my purchase	Yes	Cold and wet items, drinks, food with sauces, products that are liquid sanitizer,	A major disadvantage is Deforestation.	Please ensure the quality and standard of the item is maintained.	Yes	Because i practice recycling whenever I am able.	7	Plastic	Yes	Use a plastic bag.	No	Not entirely.	Sometimes	Yes	Yes	It seemed the same, however, my ink pen seemed to blot more on this type of paper rather than when using other types of paper.	I do not usually spend on packaging; I utilize other bags and plastics to carry my items.	8
18-25	Male	Single	Secondary school	North	Boxes, Paper bags	Trash can	No	No	Not sure	Yes	boxes for food	faster degradation in the environment	Yes	a mixture of wood, cloth, and other paper	Yes	non-wet products	9	it gets into rivers and kills fish	Not important	No	Yes	it looks cool	Yes	wet items, e.g. soup, juice, sauce, etc	it doesn't handle moisture as well, less durable for a given thickness	consider durability of the paper	No	because I am poor and usually choose whatever is cheapest, usually what is not environmentally friendly	6	Plastic	Yes	put it in a plastic bag	No		Sometimes	No	Yes	it was rougher, and the color was inconsistent	no idea	8
18-25	Female	Single	Secondary school	South	Boxes, Paper bags, Crates	Recycling, Trash can	No	Yes	Yes	Yes	straws, coffee cups	reducing the use of single use plastics, paper can actually be broken down unlike plastics	Yes	cellulose from wood and cotton	Yes		9	in an attempt to reduce my carbon footprint, i try to reduce the use of plastic	Somewhat important	Yes	Yes		Yes		when dealing with liquids (example straws) it tends to soften quickly into being used		Yes	i am aware of my carbon footprint	7	Paper	Yes		Yes	the heat.	Often	No	Yes	i personally preferred the thickness and overall feel of recycle paper		8
18-25	Female	Single	Bachelor	South	Boxes, Wrapping paper, Paper bags	Other (please specify)	No	Yes	No	No	Straws	Reduces waste in landfills or the ocean	Yes	Trees, a paper press	Not sure	Single use products such as disposable utensils	8	Some packaging materials are harmful when they are plastic, eg: plastic water bottles or cup covers can leak chemicals when hot.	Somewhat important	Yes	Yes	I think we're just used to the plastic packaging, but there are ways to make the paper packaging more aesthetic if you are innovative enough. It's easier to make prints on paper than on plastic	No	Depends on the sanitation, but some food items cannot be packaged in paper unless the paper is clean.	Sometimes paper may not be as sturdy as plastic and that can be a deterrent. The quality of the paper doesn't feel like a true replacement for the plastic option.	Make the paper sturdy enough to hold the packaged item. Innovate the design so that it looks fresh, new and appealing	Yes	I'm in between. I do my best to conserve and to think of the environment, but I may not go out of my way to always choose the greener option	10	Plastic	Yes	By being more careful when holding it or patching up the tears.	No		Rarely	Yes	No			6
18-25	Female	Single	Bachelor	Central	Paper bags	Trash can	No	Yes	Not sure	Yes	I not sure	Not sure	Yes	Trees?	No	Snacks	8	Disposal	Very important	Yes	Yes		No	No	Essy to tear	Use strong paper and warn of delicate	Yes	I hate to see litter, i dont litter, i observe the weather conditions & other natural phenomenon	9	Plastic	Yes	Reinforcd with a plastic bag	No		Rarely	No	Yes	Same	500 maybe	8
18-25	Female	Single	Bachelor	West	Boxes, Wrapping paper	Trash can	No	Yes	Yes	Yes	cups, containers, straws	can actually be recycled unlike plastics	Yes		Yes	large boxes like what you would find in ware houses, protective packaging for things being shipped, card, the cover of hard cover books s	7	over used, wasted, better design should help reduce the amount martials needed	Very important	Yes	Yes		Yes				Yes		6	Glass	Yes		No		Rarely	Yes	Yes	the only difference really is that you see some specs so its not completely black if you want to writ on like copy paper		7
26-30	Female	Single	Bachelor	East	Paper bags	Recycling	Yes	Not Sure	Yes	No			No		Yes		5	N/A	Somewhat important				Yes				Yes		4	Paper	No		No		Sometimes	Yes	No			5
18-25	Female	Married	Bachelor	North	Boxes, Paper bags	Recycling, Trash can	No	Yes	No	Yes	Utensils, paper bags	Lessen the amount of plastics in our environment	Yes	Cellulose from wood.	Yes	Any dry item (except pharmaceutical drugs) could be packaged in paper.	9	I try my best to ensure that Im using materials that are safe for the environment.	Somewhat important	Yes	Yes		Yes	Pharmaceutical drugs and harsh chemicals			No		7	Glass	Yes		Yes	I havent switched completely.	Sometimes	No	No		Not sure	7
18-25	Female	Single	Bachelor	East	Boxes, Wrapping paper, Paper bags	Recycling, Trash can	No	Yes	Yes	Yes	Straws	Reduces carbon emissions	Yes		Not sure	Solid foods	7	Contribution to carbon emissions	Very important	Yes	No	Not sure	No	Liquids	Not as durable		Yes	I recycle and I am concerned about the Environment and its decline	7	Plastic	Yes	Get another one	No		Rarely	No	No			6
18-25	Female	Single	Bachelor	North	Boxes, Wrapping paper, Paper bags	Trash can	No	Yes	Yes	Yes			No		Yes		5	Can futher cause global warming and destroy the ecosystem	Somewhat important	No	No		Yes				No		3	Plastic	Yes		No		Rarely	No	No			5
18-25	Female	Single	Secondary school	East	Boxes, Wrapping paper, Paper bags	Trash can	No	Yes	No	Yes	Food containers, paper napkins, paper straws	Paper packaging can be recycled	Yes	Trees and their leaves	Not sure	Groceries	7	My concern is whether or not the packing materials can be recycled or reused	Somewhat important	Yes	Yes		No		It is more expensive		Yes		7	Plastic	No		No		Rarely	Yes	No		180	6
18-25	Female	Single	Secondary school	East	Boxes, Wrapping paper, Paper bags, Crates	Trash can, Shredding, Burning	Not Sure	Yes	Yes	Yes	Juice pk straws	Less wastage, sea life inhabitants chances of survival increases	Yes	Trees for wood pulp	Yes	Fast food packages, stationary, grocery,sanitary napkins	9	In all honesty, I have given up on prioritising environmental activists activities, but through your aid in acquiring knowledge, I'm hopeful that things can change and I intend to be more active in pursuing SDG goals for our planet...but if I'm basing off from my past experiences, I would say I've been infuriated with the effect of man made pollution and the destruction we tend to cause but slowl…	Somewhat important	Yes	Yes	It feels less destructive and reduces anxiety because what's more rewarding than knowing you're one step on saving even the smallest part of the earth and the animals	Yes	Perishable items	Sanitation and skepticism of the products origin	Written oaths of anti-contamination risks and companies policy	Yes	To an extent I do believe in reducing pollution and increasing wildlife conservation	9	Plastic	Yes	Mod podge	Yes	The availability and accessibility and it increases serotonin	Rarely	Yes	Yes	The high textile feel to recycled paper and knowing it's benefit makes it outweigh vigin paper products		9
18-25	Female	Prefer not to say	Secondary school	Central	Wrapping paper, Paper bags	Trash can, Shredding, Burning	No	Yes	Not sure	Yes	straws, cups	it is biodegradable	Yes	tree bark	Yes	dry foods, candies, hard solid foods, baked goods and pastries	7	pollution can destroy habitats, clog drains, and even harm or kill animals	Somewhat important	No	Yes	it looks neater and more minimalistic	Yes	drinks, liquid food, some semi liquid foods or foods with ‘sauce’, chocolate	it is a lot softer and less durable	thicken the paper packaging/layer around certain products	Yes	i make sure not to pollute and i pick up garbage (sometimes) in areas where it can affect people or animals	8	Metal	Yes	i blocked the tear and continued to use the product or i did not use it	No		Rarely	Yes	Yes	it was harder to write on with pencil but apart from that i don’t remember since it was a long time ago	i’m not sure	8
18-25	Female	Single	Secondary school	Central	Wrapping paper, Crates	Trash can	No	No	Not sure	Yes	Straws, cups, boxes	It is biodegradable and contributes to less build up of pollution and waste	Yes	Trees	Yes		7	The type of packaging and its relation to being biodegradable and contributing to waste and pollution	Somewhat important	No	No	Paper may more easily be ripped, soiled than plastic packaging	No	No	It cannot be reused as much as plastic	No	No	I opt for plastic packaging rather than paper packaging	6	Plastic	Yes	Use plastic packaging instead	No		Rarely	No	No			6
18-25	Female	Single	Diploma	Central	Boxes, Wrapping paper, Paper bags	Trash can	No	Yes	No	No	Bags	Biodegradable	Yes	hemlock trees	Yes	Dry products	8	The packaging is often thrown away or uesd to pollute the environment	Very important	No	No	The packaging just reminds me that deforestaion is occuring simply for us to dispose of the tree that was cut down	No	liquid products and cold products	Paper when wet, becomes weak and mushy	dont switch	Yes	I care do my best to preserve my natural environment	7	Plastic	Yes	I had to get a second paper bag and d	No	I had to get a plastic bag	Sometimes	Yes	Yes	Personally i thought the recyled paper was thicker that virgin paper	Not much at all	8
18-25	Female	Single	Secondary school	Central	Boxes, Wrapping paper, Paper bags	Trash can	Not Sure	Yes	Not sure	Yes	Cups, straws, bags and food containers	Less plastic pollution on land and in oceans	Yes		Not sure		5	An increase in deforestation due to the increased usage of paper packaging.	Very important	No	Yes		No		It's less durable		No	I think i can make a greater effort to recycle	6	Plastic	Yes	By placing items into another bag or container	No		Sometimes	No	No			7
18-25	Female	Single	Diploma	Central	Boxes, Wrapping paper, Paper bags	Recycling, Trash can	No	Yes	Not sure	Yes	Straws	Faster decomposition/reduces pollution	Yes	Trees	Yes	Food/cosmetics/grocery items	7	How much it can pollute the environment	Somewhat important	No	Yes	Plastic packaging is less diverse in terms of designs	Yes	Drink items	Less sturdy to environmental factors	Thicker packaging to be more sturdy	Yes	I prefer to use more environmentally friendly objects where practical	8	Paper	Yes	Double the packaging	Yes	To be more environmentally friendly	Sometimes	Yes	Yes	It is more delicate	75	9
18-25	Male	Single	Secondary school	Central	Boxes, Wrapping paper, Paper bags	Recycling, Trash can	No	Yes	Yes	Yes	Straws Food Containers	It's an upgrade opposed to plastic lmao	Yes	Well. Elephant waste is used in India and material from trees is used traditionally	Yes	Anything that traditionally wld be wrapped in plastic rap. For instance food items	8	Well, as trinis, we clearly don't care about the environment enough. This can be displayed by the ubiquitous clutters of litters which scatter across our poorly maintained roads. But all plastic packaging should be banned as mainly wrappers and disposed in landfills which can also promote some of the adverse effects of microplastics. Por ejemplo; even within human society I think microplastics ha…	Very important	No	Yes	Paper. Which is commonly used as an art medium allows for more detail and vibrancy as compared to plastic packaging	Yes	Well. Products that contain liquids ofc.	Price. Actually getting the general public to switch. Usually we have the mentally of sticking with tradition over anything else	More campaigning. Most trinis dont see the value in making a simple switch to paper packaging and may think it's a grand scheme to siphon the pockets of the poor to feed the elites	Yes	I always ensure that my environment maintains certain standard of cleanliness otherwise my ocd acts up idk	8	Paper	Yes	Am. i didnt.	Yes	Environmental preservation activism	Often	No	Yes	Relatively similar.	Unsure.	8
18-25	Female	Single	Secondary school	East	Boxes, Wrapping paper, Paper bags, Crates	Trash can	No	Yes	Not sure	Yes	Paper cups, straws and paper bags	It’s biodegradable and recyclable	Yes	Cellulose pulp derived from wood along with cotton and other materials	Yes	Paper plates and cups	9	I feel like plastic packaging is more harmful to the environment	Very important	No	No	I’m not sure tbh but I feel like plastic looks better	No	No I can’t think of any to be honest	Limited strength, durability and barrier properties	No	Yes	To be honest I feel like I am in between yes and no because while I am aware of the environment I feel like I don’t do everything in my ability to mitigate environmental degradation	8	Plastic	No	-	No	-	Never	No	No	-	I am not sure to be honest but $500 or more idk	7
18-25	Female	Single	Secondary school	Central	Boxes	Trash can	No	Yes	Yes	No		Compostable	Yes	wood/trees	Yes		7	effect on things like flooding	Somewhat important	No	Yes	It just looks cute ☺️	No		Easily damaged especially if it gets wet		No	Don’t really pay attention to packaging, recycling etc 🥲	6	Plastic	Yes	Switch packaging	No		Sometimes	No	No			6
18-25	Female	Single	Secondary school	South	Boxes, Paper bags	Trash can	No	Yes	No	Yes	Straws	Less pollution by plastics	Yes	Trees	Yes	Food, bags	8	Where would they end up?are they biodegradable? How are the recycled?	Somewhat important	No	No	Plastics are not prone to getting wet unlike paper that would and stick to the item packaged	Yes	Wet items	Durability		Yes	Try to avoid litering and recycle alot	6	Plastic	Yes	Couldn't	No		Sometimes	Yes	Yes	Same		7
18-25	Male	Single	Diploma	West	Wrapping paper	Recycling, Trash can	Yes	Yes	No	Yes			Yes		Yes		6	Too much destruction of the planet	Very important	Yes	Yes	Looks prettier	Yes				No		5	Plastic	Yes	I did not	No		Sometimes	Yes	No			7
18-25	Prefer not to say	Single	Bachelor	North	Boxes, Wrapping paper, Paper bags	Recycling, Trash can	Yes	Yes	Not sure	Yes	Fork and spoon packages, straws, food boxes	Less plastic waste ends up in waterways, waste can be degraded in landfills, paper can be composted	Yes	Tree fibres	Yes	Single use items such as food containers	8	Microplastics detrimental to human and animal health. Waste generation remains high even if paper is used over plastic. High consumerism is the underlying issue.	Not important	Yes	Yes	Appeals to sense of morality. I feel like I am doing better for the environment by using a paper product over plastic.	Yes	Nope	Gets soft and loses its shape faster. However, if it is single use, this is not important	Make packaging suitable to the product and use a thick enough paper material.	Yes	I tried to consume less unnecessary products regardless of packaging type.	8	Plastic	Yes	Use napkins underneath or a plastic bag	No		Sometimes	Yes	Yes	The paper was softer than virgin paper but it was workable!	Unsure	8
18-25	Female	Single	Secondary school	East	Boxes, Paper bags	Trash can, Burning	No	Yes	Not sure	No	Straws	Less plastic pollution	Yes	Trees	Yes		7	Health problems	Very important	Yes	Yes	Neater	No			No	Yes	Concerned about the environment	8	Plastic	Yes	Dispose of it	No		Rarely	Yes	No		150	7
18-25	Male	Single	Bachelor	Central	Boxes, Wrapping paper, Paper bags	Recycling, Trash can	No	Not Sure	No	Yes	Straws	Easier disposal and less non-biodegradeable products in landfills	No	Fibers and sap from trees	Yes	Stationary items, some food items	7	Whether they can be broken down efficiently and it's adverse effects on flora and fauna	Somewhat important	No	Yes	Minimalistic prints would look cleaner on paper packaging	No	Anything viscous or prone to liquid leakage	More trees may be used if no alternatives could be available	Find a more sustainable and available resource for manufacturing paper. Preferrably a resource that is in abundance but causes no significant change to an ecosystem	Yes	I always make an effort to properly dispose of any refuse. I make sure to make others aware of any dumping of garbage	8	Plastic	Yes	Try to patch it for reusal. If not, dispose properly	No		Sometimes	Yes	Yes	I found it to be higher quality	Not sure	8
18-25	Female	Single	Bachelor	South	Boxes, Wrapping paper, Paper bags	Trash can	Not Sure	Yes	No	Yes	Straws	Easy to be recycled, less harmful to the earth, reduces carbon footprint	Yes	Trees 🌳	Yes	Food wrappers, bags	7	Is it going to improve or worsen the level of pollution in the environment	Very important	No	No		Yes		Cannot be reused for example grocery bags, food wrappers		Yes		6	Plastic	Yes	I couldn't for example as simple as pitting doubles in a paper bad and grease paper, it still leaks through depending on how long its there	No		Rarely	No	Yes	Good actually	$200 foil, ziplock bags etc.	8
18-25	Prefer not to say	Single	Secondary school	South	Boxes, Wrapping paper, Paper bags, Crates	Trash can	No	Yes	No	Yes	Fast food containers, egg crates	Less plastic usage, more recyclable materials being circulated, the will be a decrease in production of plastic packaging	Yes		Yes	Anything not dealing with liquids	8	The main concern would be if it's causing any type of harm to it's environment, is it manageable, how serious is the harm	Very important	No	No	A lot of companies just do not put much effort into their paper packaging's designs and even if you find something pretty it's not gonna last very long	Yes	Straws			No	It doesn't cross my mind too often especially if the non environmentally conscious decision much more cost effective, has more availablity and if it's more accessible	6	Plastic	Yes	Don't use paper packaging	No		Rarely	No	No			6
18-25	Female	Single	Secondary school	Central	Boxes, Wrapping paper, Paper bags	Recycling, Trash can	Not Sure	Yes	No	Yes			Yes	Trees	Not sure	Maybe dry sandwiches (eg. Those without sauces in them), pastries, dry food products generally	6	Plastic tends to deeply impacted water and air. Water when it's left there and freshwater and marine life end up ingesting it, water that consumed by us that contains aged plastics in it and it affects the air when burnt as it takes a lot to burn plastic and when it does start burning it burns this dark smoke that contaminates all living things in and around the environment.	Very important	No	Yes		Yes	I believe any liquid-type product shouldn't have paper product unless it's like a heavy/moderate solid paper. Eg. Some straws shouldn't be paper unless it's thick in makeup otherwise it'll just wither in the liquid and eventually there won't be a straw.	Paper can be less sturdy/firm than plastic. It is easily manipulated once interaction with liquid factors are present.	Make the paper sturdier/stiffer.	Yes	Because of what goes on around communities, mine included, littering alone unsettles me therefore I'd very much participate in different (not limited to just beach) clean ups because not only is it aesthetically pleasing, it also reduces the risks that comes with human waste.	9	Plastic	Yes		No		Sometimes	No	Yes	It was a little worn but when used in place for another type of task, it did suffice	About 500	8
31-40	Male	Married	Diploma	Central	Paper bags	Trash can	Not Sure	Yes	Yes	No	Straws ,cups and plates disposables	More eco friendly	Yes	Yes	Yes	Food products	8	If it's bio degradable	Not important	Yes	Yes	It's gets moist quickly	Yes	Not sure	It can be wet	Yes modern tech to upgrade paper packaging.in terms of making it less able to get most and finding ways to improve the hardness.	Yes	I don't litter	9	Plastic	No	Replace with plastic	No		Never	Yes	No		Non	7
26-30	Female	Single	Masters	Central	Paper bags	Trash can	Yes	Yes	Yes	Yes		Recyclable	Yes		No		7	Carbon footprint, resource depletion	Somewhat important	Yes	Yes	Visual appealing and modern	Yes	Juice box straws, toiletries	Durability, moisture sensitivity	Conduct a Packaging Audit: Begin by conducting a thorough audit of your current packaging materials and processes. Identify areas where paper packaging can be a suitable replacement and where it may not be the best choice. Understand Your Product Needs: Consider the specific requirements of your product, including its sensitivity to moisture, light, and environmental conditions. Ensure that paper…	Yes	Being supportive of the following: energy efficient, environmental policy, renewable energy technologies and their benefit during the increase of electrification	9	Paper	Yes	Prepare food boxes with a beeswax wrap	No		Sometimes	No	No		N/A	8
18-25	Female	Single	Secondary school	Central	Boxes, Wrapping paper	Trash can	No	Yes	Not sure	No		Paper is biodegradable therefore it will not remain on the earth for as long as plastic	Yes	No	Yes	I'm not sure	6	Climate change specifically global warming	Very important	Yes	No	I feel as though plastic is more versatile in the shape of the packaging as well as design	Yes	Liquids- water, milk, etc.	The products may not last as long as in plastic when it comes to perishable items	no	Yes	I try to do as much as i can for the environmet through recyling, picking up trash and educating persons on harmful products and practices	8	Plastic	No		No		Rarely	Yes	No			6
51-60	Female	Single	Masters	East	Boxes, Paper bags	Trash can	No	No	Not sure	Yes	boxes, bags	They can be recycled and therefore not thrown away to add to litter and clutter	Yes	tree pulp?	Yes	non-food and some food items	8	My concern is whether or not the packaging is harmful to the environment. We live in a society where people carelessly love to throw packaging out in the open and usually that packaging is harmful to the environment	Somewhat important	Yes			No		at times they may not be as sturdy or may not be able to keep items (especially food items) well enough		Yes	I Do consider myself environmentally conscious because I recycle ALL of my plastics and glass products at home. I gather them and dispose of them in the recycle bins provided on campus or at Eddie Hart. I also do NOT litter and I keep my area at home - garden, etc clean, tidy and well maintained.	6	Plastic	No		No		Rarely	No	Yes	Probably a bit sturdier	Can't quantify	7
18-25	Female	Single	Secondary school	Central	Boxes, Wrapping paper, Paper bags	Recycling, Trash can	No	Yes	No	Yes	For me personally I try to buy items that reside my plastic consumption not entirely sure if it’s paper packaging	It helps lessen the strain on the environment and makes a healthier earth	Yes	No	Yes	Produce and grocery instead of plastic pags	7	My concern is that there are too many plastic waste and plastic consumption and we need to lessen that through alternatives	Very important	No	Yes	For someone who strives for sustainability I find paper to be more appealing	No	No	The only disadvantage is if the paper gets wet	No but I do think it is a great option	Yes	I have made many swaps in my daily life to limit my plastic waste	9	Metal	No		Yes	I saw how dirty our rivers were and how that affected the living of marine life	Rarely	Yes	Yes	Not sure	Unfortunately I cannot say	8
51-60	Female	Single	Masters	North	Boxes, Wrapping paper, Paper bags	Trash can	No	Yes	No	Yes	Bags	Less plastic being used	Yes	Trees	Yes	Grocery bags, dry goods, all retail goods that are dry	8	The environmental impact of plastics.	Very important	Yes	Yes	It’s more natural	No				Yes	I repurpose, recycle, reuse as much as I can	7	Plastic	Yes	Put in glass packaging	No		Sometimes	Yes	Yes	Good quality		8
18-25	Female	Single	Diploma	West	Boxes, Paper bags	Recycling, Trash can, Shredding	Yes	Yes	Yes	Yes	straws	Less pollution of plastic	Yes	material from trees	Not sure		8	It can endanger animals	Somewhat important	Yes	Yes		Yes	food items or items that can be easily broken			Yes		7	Plastic	Yes		No		Often	No	Yes			7
31-40	Female	Single	Bachelor	Central	Boxes, Paper bags	Trash can, Burning	No	Yes	No	No	Straws	Less chemicals	Yes	Printing paper	Yes	Food	8	Is it harmful?	Somewhat important	No	Yes	Appearance	Yes	No	Contaminated	Cheap and convenient	Yes	Recycle plastic bottles	8	Plastic	No		Yes	Appearance and biodegradable	Sometimes	Yes	No		Less than $100.00	7
18-25	Female	Single	Secondary school	South	Paper bags	Recycling, Trash can	Not Sure	Yes	Yes	Yes	straws, paper bag for food	Paper packaging is more biodegradable than plastic which means it is not a harmful pollutant	Yes	wood	Yes	food, stationary supplies	9	An accumulation of packaging material that cannot be recycled and ends up as a pollutant	Somewhat important	No	Yes	Products that are packaged in paper usually looks more 'clean' as it is usually related to being environmentally friendly	Yes	Particular types of food/fast food	It breaks down easily and cannot be reused like plastic containers		No	I would not consider myself environmentally conscious because the products that I can afford are harmful to the environment while the environmentally friendly products are unaffordable	7	Plastic	Yes	I taped it up	No		Sometimes	Yes	No			7
18-25	Female	Single	Diploma	North	Wrapping paper	Trash can	Yes	No	Yes	Yes	Drinks	Very easy to open and cheaper	Yes	Trees	Yes	Pasties	8	None	Very important	No	No	It's pretty	Yes	Bread	It ripe easy	Please do because person in trinidad like to litter cause sea creatures to die.	No	Because I don't do research	7	Plastic	Yes	Don't purchase the item again	No		Always	No	Yes	The quality was good....	2000	9
26-30	Male	Single	Secondary school	South	Plastic bags	Trash can	No	Yes	No	Yes	The only one that comes to mind is the straws	Eco friendly	Yes	Yes, trees	Yes	Grocery items	8	Its too often used in solid pollution	Somewhat important	No	No	In my opinion aesthetics isnt my main concern being able to remain sturdy and durable is my ultimate desire	No		For instance food leaking paper boxes	Ive never researched or did any type of studies to give a valid opinion	Yes	Cleanliness, we need trees for oxygen so planting, and nature in the whole is peaceful	7	Plastic	Yes	By using Styrofoam	No		Never	No	Yes	The quality was thicker and durable	300	8
18-25	Female	Single	Secondary school	North	Plastic Bags	Trash can	No	Yes	Yes	Yes	Bags, Food Boxes & Packaging Boxes	Plastic won't kill animals living in the sea	No	Trees	Not sure	Everything	8	Some get you sick and kills marine life	Very important	No	No		Yes				Yes		5	Plastic	No		No		Never	No	No			5
26-30	Female	Single	Bachelor	East	Boxes	Recycling	Not Sure	No	Yes	Yes	Foods	To reduce waste	Yes	Using recycled paper to make bags, packages and canvas for art.	Yes	Food products	8	To use recycled materials instead of plastic to prevent from waste and problems in the environment.	Very important	No	Yes	Because paper package is less toxic and save to use.	Yes	Liquid for example beverage	Wear and tear	NA	Yes	Because, I like to reuse materials and make sure to spend money wisely than overspend.	9	Paper	No		No		Sometimes	Yes	No		At least $40	7
18-25	Male	Single	Secondary school	South	Boxes	Recycling	No	Yes	No	Yes	Straws, bags, boxes	They decompose more readily	Yes	Tree bark	Yes	Cooked food	8	That they are able to be properly disposed and this information should be mainstreamed	Somewhat important	No	Yes	Biologically paper is safer for more products and because paper packaging has a nicer feeling to getting	Yes	Liquid beverages	Plastic packaging has a greater weight bearing threshold	More research should be done to make paper packaging as efficient and as versatile as plastic packaging	Yes	I have the inability to deliberately littler or encourage it and biodegradable products I always try to not add it to the trash if feasibly	9	Plastic	Yes	Doubleing the bag or replacing it or rare cases change to a nect medium	No		Often	Yes	Yes	They were nearly identical	200	9
18-25	Male	Single	Secondary school	Central	Boxes, Wrapping paper, Paper bags	Recycling, Trash can	No	Yes	No	No			Yes	Trees.	Yes		8	Pollution.	Very important	No	Yes		No				Yes		7	Plastic	Yes	Using another container.	No		Sometimes	Yes	No			7
18-25	Female	Single	Diploma	West	Boxes	Trash can	No	Yes	Yes	Yes	Food Boxes, Straws, take-out bags	Reducing plastic waste within the environment, with paper packaging it can also be recycled when done properly	Yes	Yes, a certian material found in wood can be used to produce paper	Yes	Food items	9	Most companies use plastic packaging material since it's cost efficient, however when individuals receive these packages they don't properly dispose them, leading to these plastic products getting into different environments and destroying animal and plant life; which will also directly affect us in the future.	Somewhat important	Yes	Yes	Paper packaging has a smooth and refined look compared to plastic packaging, which is why I personally think it's more aesthetically pleasing	No	Liquid products can pose an issue to paper packaging	Can be easily destroyed if not handled properly, compared to plastic packaging	I can recommend using quality paper packaging to help reduce the problem of rough handling and broken/spilled products.	No	I'm aware of the effect materials such as plastics have an effect on the environment, but I personally don't go out of my way to look for alternative routes, I use what is given to me and dispose them correctly.	8	Plastic	Yes	By using higher quality paper packaging, adding extra protection to the item/s inside.	No		Rarely	No	No		100-200	7
18-25	Female	Single	Secondary school	West	Wrapping paper	Recycling, Trash can, Composting, Burning	No	Yes	No	Yes	Juice box straws	Less plastic and Styrofoam items would be used	Yes	Trees	Yes	Items you buy in a store or grocery	8	.	Somewhat important	Yes	Yes	It looks better than plastic	No	Meat	It doesn't last as long	.	Yes	I try not to use single use plastics	8	Paper	No		No		Sometimes	No	No		?	6
> 60	Male	Married	Secondary school	West	Boxes, Wrapping paper, Paper bags, Crates	Trash can	Yes	Yes	Yes	No			Yes		Yes		5	NA	Not important				Yes				No		2	Plastic	Yes		Yes		Sometimes	No	Yes			6
51-60	Male	Married	Secondary school	West	Boxes, Wrapping paper, Paper bags, Crates	Trash can, Shredding	Yes	Yes	No	No			Yes		Yes		5	Biodegradable	Somewhat important				Yes				Yes		3	Paper	Yes		Yes		Rarely	No	Yes			5
41-50	Male	Married	Bachelor	West	Boxes, Wrapping paper, Paper bags, Crates	Recycling, Trash can	Yes	Yes	Yes	Yes			Yes		Yes		5	Biodegradable	Not important	No			Yes				Yes		2	Paper	Yes		Yes		Sometimes	No	Yes			5
18-25	Female	Single	Bachelor	North	Boxes, Wrapping paper, Paper bags	Trash can	No	Yes	Yes	Yes	Just water	Less plastics and microplastics to harm the animals and environment	No	Trees	Yes	Anything dry	8	As long as it help the environment and is less harmful than its alternatives i dont mind	Somewhat important	No	Yes	It feels nicer and looks better. Subconsciously its nice to know the company uses less plastics	No	Delicate products cant be protected by paper as well as alternatives	Less protection?	Make it pretty	Yes	I consciously try to make the better decision for the environment	9	Plastic	Yes	Placing it into another bag and disposing of the paper	No		Never	Yes	Yes	I couldnt care to notice the difference. It did its job	100	7
41-50	Female	Prefer not to say	Masters	East	Boxes, Wrapping paper, Paper bags, Crates	Trash can, Shredding	No	Yes	Not sure	Yes	Not sure	Lower carbon foot print	No	No	Not sure	Not sure	4	None	Not important	No	No	Never thought of it	No	No	Not sure	No	No	Not about paper	1	Plastic	Yes	Transfer the product	No		Never	Yes	Yes		Don't know	6
41-50	Male	Single	Masters	Central	Boxes, Paper bags	Recycling, Trash can, Composting, Shredding	Yes	Yes	No	No	Paper bags instead of plastic bags	Paper is biodegradable; less negative impacts on marine life.	Yes	Yes, wood pulp	Yes	Food boxes, bakery items	9	Plastic in particular can have many negative impacts, such as the generation of microplastics which have been documented to have a diverse set of impacts on the natural environment and organisms.	Very important	Yes	Yes	Plastic sort of has the assocation of being cheap. However paper, if done well, can appear to be higher quality.	No		Sometimes, if the paper packaging is not properly made, oil can seep through for some food containers.	Source of paper must be sustainable.	Yes	Have a passion for the environment and work in the field.	9	Plastic	Yes	Transfer to another container.	No		Sometimes	Yes	Yes	Quality was the same.	Can't really put a number on it because it's acquired with other purchases.	8
26-30	Female	Married	Masters	Central	Boxes, Paper bags, Paper plates, paper cups, paper straws	Trash can	No	Yes	Not sure	Yes	Styrofoam/ plastic food containers, plastic straws, plastic cutlery, styrofoam/ plastic cups and plates,	By using paper packaging, there will be reduced plastic pollution into the environment which in turn reduces potential harm to animals (harm is caused when animals try to eat disposed plastic products or get trapped in it - paper packaging breaks down faster/ disintegrates avoiding this impact); reduced flooding (pollution/ littering, the bulk making up plastic packaging blocks drains/ water chan…	No	Pulp from trees (bark, leaves etc).	Yes	Disposable plates, take out food containers, bags for food when dining out and grocery shopping	9	If it's biodegradable and will break down when it enters the environment inevitably, as this will impact wildlife, ecosystems/ habitats and flooding potential.	Very important	Yes		I don't think one is more aesthetically pleasing than the other - equally same aesthetically.	Yes	Paper straws don't last very long (metal straws better alternative here or a sturdier wood/ paper option).	Sometimes the quality of the paper products is not as durable/ sturdy as the plastic options - while, I have seen more durable paper options among the less sturdy paper products, these tend to be more expensive. Paper products in general tend to be more expensive, so the average person may opt for the cheaper plastic alternative. Lastly, paper packaging isn't as widely available as plastic packag…		Yes	I have always studied and now work in the environmental field, so I understand the importance of sustainability and need to protect the environment and striking that balance. I try to be aware of my personal impact/ footprint on the wider environment and adjust my way of life in an attempt to be more environmentally responsible - whether through beach clean ups, using a reusable water bottle, rec…	9	Glass	Yes	Double usage (for plates), i.e use two plates for one use; buying more sturdy options.	Yes	Just being aware of the negative impacts of using plastic packaging and how that contributes to the wider pollution issue and negative effect on wildlife and the environment.	Rarely	No	Yes	The quality does not suffer, it is just different.	Hard to say as I don't buy packaging every month.	8
41-50	Female	Single	Masters	South	Wrapping paper	Recycling, Trash can	Yes	Yes	No	No	Straws	Less microplastics in the environment which impacts the ecoystem	Yes	Trees and recycled paper	Yes	food, books	9	it will take years to breakdown if at all in the landfills and it can leach into the ground water	Very important	Yes	Yes	I just like how it looks	No	Electronics, any fragile products	It may not be able to take as much weight as plastic and cushioning	Test out the products before they use it.	Yes	I did my Bsc in Environmental Res Management and I did my Masters in Marine Science and I work in an Environmental Agency	10	Plastic	Yes	Double bag	No		Always	Yes	Yes	It was good	No idea	8
> 60	Female	Married	Bachelor	North	reusable containers	Composting, Shredding, Burning	No	Yes	Yes	Yes	straws (returning to original)	reducing the plastics, paper is compostable provided the do not contain harmful glues, etc	Yes	cellulose, wood fibres	Yes	dry items such as clothing flours, non-hydroscopic food stuff , fruit	9	how to dispose of the containers, for example, i have cupboards full of empty containers like ice cream , coffee, you can only reuse and recycle a small portion and give away, but thet just keep on being used by manufacturers	Very important	No	Yes	because i am aware of the hazards the microplastics and the breakdown of the plastics in the environment and the damage being done to life everywhere	No	products that absorb odours, give out odours like detergents, and hydrosopic products	heavier than plastic, less versatile, not as easily sealable	relook at the papar packages from 50 years ago as the basis for improvement.	No	because i do not always compost the compostables , or keep my plastics from going in the trash,	7	Plastic	Yes	the very early paper lunch boxes disintegrated, so i use them for sandwiches and bought new containers	Yes	availabilty of product	Sometimes	Yes	Yes		50	8
18-25	Female	Single	Diploma	South	Boxes, Wrapping paper, Paper bags	Trash can	No	Yes	No	Yes	Straws		No	Trees, the bark is 'blended' into a pulp and then can be bleached and sived to get the regular paper you're used too	Not sure	Almost anything that isn't edible	7	I don't have many concerns	Not important	No	Yes	It looks better	No	Food, plastic and metal specifically are far better for keeping food safe for consumption over long periods of time so long as it's resealable	More brittle		No	It's not usually at the forefront of my mind, i do take effort in things like not littering and such, but i can't say i've actively made an effort to improve the state of our environment	6	Plastic	Yes	I ended up needing to throw my food out, which to me is a bigger waster than using a plastic container	No		Rarely	No	No			6
18-25	Female	Single	Bachelor	South	Boxes, Paper bags, Crates	Trash can, Burning	No	Yes	Yes	Yes	Food containers are most prominent	Biodegradable, good for environment, degradable, versatile use	Yes	Tree bark?	Yes	Non liquids	8	Try to be as environmentally friendly while staying within my budget. I never litter to avoid pollution and any harm on animals.	Somewhat important	No	Yes	Classic familiar nostalgic feeling,	Yes	Liquids	Can soil easily		Yes	I always think of my impact on the environment when doing any related activity	8	Plastic	No		No		Often	Yes	No			6
18-25	Male	Single	Bachelor	Central	Boxes, Wrapping paper, Paper bags, Crates	Trash can, Burning	Not Sure	Yes	Yes	Yes	Straws, food boxes, packaging	Reduces plastic waste and is biodegradable	Yes	Tree pulp	Yes	Fruits and veggies	8	The disposal of these products is a concern. Whether they end up in landfills or if they are recycled or improperly disposed.	Very important	Yes	Yes	It appeals to people's sense of wanted to do good or appear to do good for the planet	Yes	With enough creativity I think we can package most things in paper	Durability, more susceptible to damage from the elements	Make it known that you are doing so by marketing it and more people will choose that as a eco friendly alternative	Yes	I try to make decisions based on their impact on the environment, however, the trade off of costs means that I may go against this and choose a more harmful product in some occasions	10	Plastic	Yes	Put it in a plastic bag	Yes	It was the most eco friendly option	Rarely	No	Yes	The quality was less but I didn't mind	0	8
18-25	Male	Single	Secondary school	Central	Boxes, Wrapping paper, Grocery food packaging?	Trash can	No	Yes	Not sure	Yes	grocery bags, coffee cups	Can be used multiple times?	Yes	Trees	Yes		8	I don't really think about this	Not important	No		It depends	No	Water			Yes	Maybe. I try to conserve things if they directly benefit me. e.g Food and Electricity	6	Plastic	No		No		Never	Yes	No			5
26-30	Male	Single	Diploma	South	Boxes, Wrapping paper, Paper bags, Crates	Recycling, Composting, Shredding	Yes	Yes	Not sure	Yes	Coffee cups, food boxes, straws, bags, cutlery etc	Degrades easily, doesn't retain water for lengthy time thus reducing insect or pest breeding, less detrimental to the environment, less complex chemicals being released into the environment and causing ph imbalances, reduces waste, less harmful to animals	Yes	One could use banana leaves and peels, bamboo, dead leaves	Yes	Writing paper, dry food items, clothing, machinery parts, tools and various small equipments, if one develops paper boxes, a variety of foods	9	The complex chemicals that affect the natural pH balance of the soil and ecosystems. Waste disposal and management. Carbon emissions from the production of packaging materials. Mass use of raw resources to produce little materials. Animal testing and endangerment from use or disposal of packaging materials.	Very important	Yes	Yes	It's less bulky, in some instances. The paper can be dyed or painted in various designs. One can also open or access the packaged item easier.	Yes	Frozen or wet foods.	Less durable especially when wet.	Planning in regards to what items are packaged using paper and go completely sustainable in repurposing organic materials such as leaves and plant cuttings to produce the packaging material.	Yes	I am an environmental activist and researcher.	10	Plastic	Yes	The packaging was simply replaced.	Yes	My personal commitment to do what I can to reduce waste and help conserve my environment.	Often	Yes	Yes	It wasn't that much different.	Close to $500.00	9
18-25	Female	Single	Diploma	East	Boxes, Wrapping paper, Paper bags	Trash can	No	Yes	No	Yes	Staws, bags, food boxes	They are biodegradable and wont fill land fills as quickly, they can also be recycled.	Yes	Plant fibers	Yes	Replacing plastic bags with recycled paper ones	8	It ending up on land and in sea, affecting wildlife.	Somewhat important	No	Yes	It has a more clean look	Yes	Some food items, liquids	Ability to withstand moisture	For larger companies to invest into paper as an alternative, research in making it a better and more affordable options as well as reinvest in to sustainable tree farms.	No	I am to an extent, but can not afford to sacrifice finances for it.	7	Plastic	Yes	Put it in another container	No		Rarely	Yes	Yes	Same in my opionuon, but that was professionallu made		7
26-30	Female	Single	Bachelor	East	Boxes, Wrapping paper, Paper bags	Trash can	Yes	Yes	Yes	No	Straws	It’s bio degradable	Yes	Yeah, trees	Yes	Dried goods that don’t contain liquids	8	Not be able to degrade last enough or not at all . Or to repurpose it it becomes harmful to the environment	Very important	Yes	No	I not think so , they could both give the same finish look with a bit of engineering	Yes	Paper straws	The durability	Really think it through	Yes	Because I am aware	9	Plastic	Yes	I had to work around it	No		Sometimes	Yes	Yes	It’s the same in most cases	Idk	8
31-40	Female	Single	Bachelor	West	Boxes	Trash can	No	Yes	No	No	Boxes, bags	Biodegrade-able	Yes	Wood-trees	Yes	Food, gift items, accessories, clothes	9	If it’s feasible when in use, if the packaging material is free from contamination to items, and if it’s dispose of correctly without adding to air or water pollution and doesn’t contribute to the mass accumulation in landfills	Very important	No	Yes	It doesn’t seem to disintegrate as much and because of its biodegradability, I feel more comfortable using it. In my mind less or no contamination to the product.	Yes	Agricultural products and bio-hazard items	It’s durability and feasibility	Ensure that it is durable. Case in point nestle paper straws. It considers the environment, however, consumers have to drink it quickly when in use or else the straw will soften to the point where the liquid can’t be sucked up. It defeats the very purpose of a straw.	No	I don’t recycle as I should, however I do reuse items.	8	Plastic	Yes	Replace with plastic	No		Never	No	No		200	7
18-25	Female	Single	Diploma	South	Paper bags	Recycling, Trash can	Yes	Yes	Not sure	No	Bags	Not sure	No	No	Yes	Gifts	6	It can be easily destroyed	Very important	No	Yes	It depends on what it is	No	No	Not sure		Yes	I try to put things in there right places to be thrown out or recycled	9	Paper	No		No		Sometimes	No	No		Not sure	7
41-50	Female	Married	Diploma	South	Paper bags	Trash can	No	Yes	Yes	Yes	Cups	None	Yes	Trees	Yes	Food	8	If it will decay or not	Very important	No	Yes	I have seen some very lovely designs	Yes	Food	It is biodegradable	It's healthier and more economical	Yes		9	Paper	Yes	Double wrapped them.	No		Rarely	No	Yes	I got recycled paper earrings at an expo	10	8
> 60	Male	Married	Diploma	East	Boxes	Trash can	Not Sure	Yes	Yes	No	Drinking straws	Less carbon emissions	No	Trees	Yes		7	Improper disposal	Somewhat important	Yes	Yes	Packaging could be done neater easily disposed	No	Foods	Better disposability		Yes		8	Paper	Yes	Replaced the item	No		Rarely	No	No			6
> 60	Male	Married	Diploma	South	Boxes	Trash can	No	Yes	Yes	Yes	Cups, plates and bags	Less damage to soils and waterways	Yes	Plants	Yes	Dry food,clothes drinks.	8	Must not contaminate	Very important	Yes	Yes	The composition of plastic	Yes	Liquid	Have to handle with care.	Took to long.	Yes	Safer world for us all.	10	Paper	Yes	Request proper handling.	Yes	Remain betteror same after storing.	Never	No	No	Not appropriate.	Fluctuate drastically.	8
> 60	Male	Married	Secondary school	South	Paper bags	Trash can	No	Yes	No	Yes		It's biodegradable	No	Bamboo	Yes	Dry products	8	Plastics being released into the sea	Very important	No	Yes	Plastics can support coming into contact with water	No	Frozen items	Contact with water/ liquids	No	Yes		9	Plastic	Yes	By using the plastic provided	No		Often	No	No		5	8
18-25	Female	Single	Secondary school	Central	Boxes	Recycling, Trash can, Shredding	Yes	Yes	Not sure	Yes	Straws	It is more biodegradable. It is easy to recycle	Yes		Yes	food boxes coffee cups and desert boxes	7	In the case of plastic which does not degrade readily , the chemicals from the packaging materials including inks and dyes from labeling can leach into ground water and soil	Somewhat important	Yes	Yes		No		It’s less durable for example paper straws		No		6	Plastic	Yes	I did not resolve it	Yes		Sometimes	No	Yes			7
18-25	Female	Single	Secondary school	Central	Wrapping paper	Trash can	No	Yes	No	Yes	Straws	It’s less harsh on the environment	Yes		Yes	Food, home cleaning supplies etc	7	Too much plastic consumption	Very important	No	Yes	As someone who engages in sustainability it is more appealing to me to buy a product that helps the environment	No				Yes		6	Plastic	No		Yes	I am trying to live a more sustainable life	Never	Yes	No			6
18-25	Male	Single	Secondary school	Central	Boxes	Recycling	No	No	No	No	Plastic bags	Biodegradable	No	No	Yes	Groceries	7	It can help in certain ways	Somewhat important	Yes	No	Plastic fits the vibe of this country	No	Groceries	Weaker material	Price club	No	Cause idc abt the environment	5	Plastic	No		No		Never	No	No		Idk I hadda ask my modda	5
18-25	Female	Single	Bachelor	South	Paper bags	Recycling, Trash can	No	Yes	Not sure	No			Yes	Cotton	Yes		6	I’m concerned about it ending up in oceans and rivers and affecting the marine life there	Very important	Yes	Yes		Yes				Yes		6	Plastic	Yes		No		Sometimes	Yes	No			6
18-25	Female	Single	Secondary school	South	Boxes	Recycling, Trash can, Composting	No	No	No	Yes	Straws	Less plastic	Yes	Trees	Yes	Block soap, dried foods	8	The amount of waste generated from just packaging	Very important	Yes	Yes	Thin plastic tends to look cheaper	No	Wet items	-	Dont price gauge with green washing	Yes	I try to be, the earth is already so screwed up	9	Paper	Yes	Just had to deal with the inevitable	Yes	Wanted to lessen my plastic waste	Often	Yes	Yes	Not enough of a difference to make me not want to use it	?	8
26-30	Female	Single	Masters	East	Boxes, Wrapping paper, Paper bags, Crates	Recycling, Trash can	Yes	Not Sure	Yes	Yes	Food containers, cups and STRAWS (X)	Paper is more easily recycled, and is compostable; plastic is not.	No		Yes	Oily food, cold/room temperature drinks, dry foods and snacks like chips and nuts	7	I have two concerns: how much packaging is unnecessarily used, and how poorly it is disposed of.	Very important	Yes	Yes	It just looks more handmade/crafted, and not as mass produced.	No	Food which has a lot of gravy, hair products and other very liquid-based things.	It does not accommodate liquids very well.	Make sure your product is suitable. (If it is not, glass is a very good alternative.)	No	I do use a lot of reusables, and avoid single-use plastics where I can, but I do not think I put a lot of effort into it, and I do not have a very well-formed moral stance on the matter.	8	Glass	Yes	I had to get a new item, because the entire thing spilled out and soiled my clothing. I had to put everything into a plastic bag and throw it out.	No		Sometimes	Yes	Yes	Recycled paper is generally slightly darker, but not enough to be very noticeable for most uses.	That is a very good question. I am really not sure.	8
41-50	Female	Single	Bachelor	Central	Boxes, Wrapping paper, Paper bags	Recycling, Trash can, Shredding	Yes	Yes	Not sure	No	Boxes, straws	Faster decomposition, less toxic	Yes	Trees?	Yes	Baked products, food, gift items (not heavy stuff)	7	Wastage, non biodegradable, unnecessary or extra garbage	Very important	No	Yes	Looks better	No	Baked goods, food	Not durable or could hold weight	Explore sustainable options, also local recyclingsources	Yes	I recycle	10	Plastic	Yes	Put in a plastic bag	Yes		Sometimes	Yes	Yes	Just as good	$20. I reuse plastic bags i get from purchases so i dont have to buy paper or plastic bags to pkg items	9
18-25	Female	Single	Secondary school	South	Boxes, Wrapping paper, Paper bags	Trash can	No	Yes	No	No			No		No		4	Climate change is a huge issue that will just continue to worsen and its effects are devastating especially to a SID like Trinidad. Waste is a major contributor to climate change and so packaging therefore is extremely important to climate change mitigation methods. My concerns are that the packaging options that exist and that are mainstream right now so nothing to help the climate crisis and in…	Very important	Yes	Yes		Yes	Raw meat	Not water proof		Yes		8	Plastic	Yes	Threw it away	No		Rarely	Yes	Yes	It was thicker		7
41-50	Male	Married	Masters	East	Boxes, Wrapping paper, Paper bags	Recycling, Trash can, Shredding	No	Yes	No	Yes	Bag, food container, straw	compostable, recyclable, biodegradable	Yes	Trees of many types, recycling other paper	Yes	Anything. However, liquids and perishables are more challenging	8	A system to separate either domestically or at the landfill.	Very important	Yes	Yes	Looks more natural	Yes	Liquids are a challenge unless the paper is coated to prevent leaking	More expensive	To engage your customers to test their acceptance	Yes	Aware of the impact of plastic packaging on the environment	10	Paper	Yes	I would use plastic in these instances	No		Sometimes	Yes	Yes	Not as strong, but usually fit for purpose	Do not measure this	9
26-30	Female	Married	Secondary school	Central	Boxes	Burning	Yes	No	Yes	Yes	Straws	Easier to recycle	No	Wood an cotton	Yes	Popcorn bags, baking paper	9	Cost	Somewhat important	Yes	Yes	Affordable	Yes	Harmful chemicals	Poor barrier properties	Home compostable	Yes	Easy to recycle	9	Paper	Yes	Wrap it twice	Yes	Easy to recycle	Rarely	Yes	Yes	Soft an more durable	50	9
18-25	Female	Single	Diploma	West	Boxes, Wrapping paper, Paper bags	Trash can	No	Yes	Yes	No	Plastic straws, platic cups, plastic, plates/bowls	They are easy to recycle	Yes	No	Yes	Cups, boxes for food	8	This can polluted the air if there is an excess amount of this type of material	Very important	Yes	Yes	They give a cleaner look and feel to different products and the designs draw your attention	Yes	Cups	Easily destroyed	Make the structure a little stronger to prevent liquids from distroying it	Yes	I do not use plastic but if i do, I make sure to recycle instead of throwing it in the garbage.	9	Plastic	Yes	And ceramic plate was used	No		Often	Yes	No		Not sure	8
18-25	Female	Single	Bachelor	East	Boxes, Wrapping paper, Paper bags	Trash can, Composting, Burning	No	Yes	No	No	Food containers, plastic bags	Paper would break down over time unlike plastic	Yes	Fibre from plants	Yes	Some agricultural products, non-liquid products	8	The length of time it stays without being degraded. Potential for microplastics to form	Very important	Yes	Yes	Paper packaging can be designed to look very modern or rustic as needed and the rustic look is more authentic when designed with paper packaging	No	Liquids as these would require paper be treated which may impact the recyclability of the paper	Easily degraded	No	No	Because I don't do enough to change my habits to be more green	8	Glass	Yes	I used glass	No		Sometimes	Yes	Yes	I didn't recognize a difference	$100 or less as I reuse the glass	8
41-50	Female	Prefer not to say	Masters	East	Boxes, Wrapping paper, Paper bags	Trash can, Shredding	No	Yes	No	No	Straws	Conserve natural resources	Yes	Trees	Yes	Small gifts or tokens	8	It can surely affect our wildlife	Somewhat important	Yes	No		No	Jewelry, fruits			No	Given the nature of what manufacturers use to sell their items I have no choice but to purchase	5	Plastic	No		No		Rarely	No	No		Average upwards $350	6
18-25	Female	Single	Bachelor	North	Boxes	Trash can	No	No	Yes	Yes	Straws	Less plastics being thrown out	Yes	Trees	Yes	Dry goods like pasta and flour	8	It cannot be recycled so it ends up in the landfills and oceans	Very important	Yes	Yes	It strikes a balance between minimal and loud	Yes	Fruits and veg	If its not shelf made of the correct materials it may degrade before it leaves the store	Phase in the paper packaging gradually	Yes	I try to be but its really hard because sometimes there aren't enough systems in place when the recycling leaves persons houses.	10	Plastic	No		Yes	Its not a complete swich but trying to incorporate it into my lifestyle	Rarely	No	Yes	There can be a difference in texture and the way the paper tears.	Im not sure.	8
31-40	Female	Single	Masters	Central	Boxes, Wrapping paper, Paper bags	Recycling, Trash can, Shredding	Yes	Not Sure	No	Yes	Plates, cups, straws	Recyclable, biodegradable	Yes	Wood	Yes	Low moisture foods	9	Landfills, leeching into soil, harmful to animal life	Very important	Yes	Yes	Can appear more premium/artisanal/natural	Yes	Items susceptible to food spoilage, heavy items, chemicals	Cant withstand the same load, susceptible to water		No	I can make a greater effort to be more environmentally conscious. Usually would choose the more convenient option	8	Plastic	Yes	Reinforce with plastic packaging	No		Sometimes	Yes	No			7
31-40	Female	Single	Masters	Central	Boxes, Wrapping paper, Paper bags, Crates	Trash can	No	Yes	Yes	Yes	Some fast food boxes, baked goods packaging	Its biodegradable. Less harmful chemicals being introduced to the environment from single use plastics.	Yes	Usually wood but other sources such as bamboo and hemp can be utilized.	Yes	Dry goods. Some baked items like muffins and cookies. Also premade sandwhiches	9	Its concerning how much chemicals are used to make various packaging, even paper ones. All these chemicals are being released into the environment. Micro plastics are pretty scary also since they are practically in everything.	Somewhat important	Yes	Yes	Paper packaging looks retro and simple.	No	Fresh meat and ofcourse liquid products.	Sometimes it isnt as durable as plastics and tend to damage easily.	Make sure that they source their packaging from suppliers who use sustainable materials to make their paper.	Yes	I care about preserving whats left of our natural environment for future generations to enjoy. I	9	Paper	Yes	Try not exposing the packaging to a lot of moisture. P	Yes	Plastics are not good for my health. The chemicals in them seep into out food.	Never	No	Yes	With some products you don't notice the difference but when there is a difference the virgin paper products seem more durable.	50	9
18-25	Female	Single	Bachelor	Central	Boxes, Wrapping paper, Paper bags, Crates	Trash can	No	Not Sure	Yes	Yes	Styrofoam containers	Less plastic in the environment, paper takes less time to deocmpose	Yes	Pulp	Yes	Food, grocery items, shopping	8	Packaging materials are often thrown away after one use	Somewhat important	Yes	Yes	Looks better, but has a smell	No				Yes		6	Plastic	No		Yes	The environment	Rarely	Yes	Yes	Same		7
18-25	Female	Single	Bachelor	North	Boxes, Wrapping paper, Paper bags	Trash can	No	Yes	Yes	Yes	Straws	Biodegradable	Yes	Trees	Yes	Preferably plastic because of how strong it is but neither paper nor plastic is good for the environment so I’m not sure what would be a safe material that does no harm honestly	8	My concern is more related to disposal rather than use for plastics and well for paper, I know it’s leading to deforestation	Somewhat important	No	No	It’s much more dull and not transparent	Yes	Moist food items	Biodegradation		Yes	I ensure to dispose of my wastes at all time rather than throw on streets. I use little paper or try to conserve as much as possible. Always tend to reuse	6	Plastic	Yes	Try drinking faster or consuming as soon as possible	No		Rarely	Yes	Yes	Wrinkled and weak in terms of it not being able to hold items well		7
41-50	Female	Single	Diploma	East	Boxes, Paper bags	Trash can	No	Yes	No	Yes	plastic straws are being replaced by paper straws	It diminishes deforestation and produces less plastic waste	Yes	no	Yes	fruits and vegetables	8	If plastic packaging is commonly used as opposed to other biodegradable alternatives, the concern for excessive plastic pollution is raised.	Very important	No	Yes		No	poultry items	In terms of absorption, paper packages tend to absorb liquids rapidly and the packaging becomes soggy.	no	Yes	I make the conscious effort to purchased or use biodegradable or items that can be recycled as apposed to using single use plastics whenever i can	7	Metal	Yes	i used multiple reems of paper packaging to prevent leakage	No		Sometimes	Yes	No		160	8
18-25	Female	Single	Diploma	West	Boxes, Wrapping paper	Trash can	No	Yes	Not sure	Yes	Straws, food containers	Paper packaging will decompose faster than plastic so it's less harmful to the environment, it's more easily recyclable	Yes	Paper is made from materials which contain cellulose such as wood and cotton	Yes	Products that don't contain a lot of liquid, products that aren't too hefty	9	Whether the packaging material is biodegradable or not, whether it contains chemicals that are harmful to the environment, whether it's harmful to land or sea animals	Very important	No	No	Based on the paper packaging that I've seen, they weren't well designed like that of plastic packaging and they were less firm	Yes	Food that contains too much liquid. I've bought food that contains a good amount of liquid and it seeped through the bottom of the packaging	It's less stable	Make sure it's not flimsy	Yes	I always throw my garbage in a bin, if there's a recycling bin nearby I throw my garbage in that one specifically, sometimes if I see someone litter I tell them to throw their garbage in a bin, I use reusable water bottles instead of plastic ones	7	Plastic	Yes	I've experienced leaking while using paper packaging. I had to put a napkin under it to absorb the leakage	No		Sometimes	Yes	No			6
51-60	Male	Prefer not to say	Bachelor	West	Boxes, Wrapping paper, Paper bags, Crates	Recycling, Trash can	Yes	Yes	Yes	Yes			Yes		Yes		6	biodegradable	Very important	Yes			Yes				Yes		4	Plastic	Yes		Yes		Sometimes	No	Yes			6
41-50	Male	Married	PhD	West	Boxes, Wrapping paper, Paper bags, Crates	Recycling, Trash can, Composting	Yes	Yes	Yes	Yes			Yes		Yes		6	biodegradable	Very important				Yes				Yes		4	Plastic	Yes		Yes		Sometimes	Yes	Yes			6
> 60	Male	Married	Secondary school	West	Boxes, Wrapping paper, Paper bags, Crates	Trash can	No	Yes	Yes	No			Yes		Yes		6	biodegrade	Not important				Yes				No		3	Plastic	Yes		Yes		Never	Yes	No			5
